# Supplementary material for: An Extensible Evaluation Framework Applied to Clinical Text Deidentification Natural Language Processing Tools: Multisystem and Multicorpus Study
Source: J Med Internet Res. 2024 May 28;26:e55676. doi: 10.2196/55676 (PMC11167315; doi:10.2196/55676)
Supplement: Multimedia Appendix 1 [file jmir_v26i1e55676_app1.zip]

Archive with 10 entries (10 files):
- data-final/Fig-3_allSystems_allCorpora_AllTypes_metrics_FIGURE.csv
- data-final/Fig-4_allSystems_allCorpora_Tier1_recall_FIGURE.csv
- data-final/Fig-5_allSystems_allCorpora_Names_FullyContained_FIGURE.csv
- data-final/Fig-5_allSystems_allCorpora_Names_FullyContained_TABLE.csv
- data-final/Fig-4_allSystems_allCorpora_AllTypes_metrics_FIGURE.csv
- data-final/Fig-5_allSystems_allCorpora_Tier1_recall.tex
- data-final/Fig-5_allSystems_allCorpora_Tier1_recall_FIGURE.csv
- data-final/Fig-6_allSystems_allCorpora_Names_FullyContained.tex
- data-final/Fig-6_allSystems_allCorpora_Names_FullyContained_FIGURE.csv
- data-final/Fig-6_allSystems_allCorpora_Names_FullyContained_TABLE.csv
