# Supplementary material for: An Extensible Evaluation Framework Applied to Clinical Text Deidentification Natural Language Processing Tools: Multisystem and Multicorpus Study
Source: J Med Internet Res. 2024 May 28;26:e55676. doi: 10.2196/55676 (PMC11167315; doi:10.2196/55676)
Supplement: Multimedia Appendix 1 [file jmir_v26i1e55676_app1.zip › data-final/Fig-3_allSystems_allCorpora_AllTypes_metrics_FIGURE.csv]

CountsOrEval	ScoreKey	System	Corpus	Split	Class	MatchFlag	Metric	Score
eval	allPatterns	NLM Scrubber	2014	nTrain	All Patterns	partial	Precision	0.688959286636161
eval	allPatterns	NLM Scrubber	2014	nTrain	All Patterns	partial	Recall	0.675369486456955
eval	allPatterns	NLM Scrubber	2014	nTrain	All Patterns	partial	F1	0.68209670393495
eval	allPatterns	NLM Scrubber	2014	nTest	All Patterns	partial	Precision	0.718926422952337
eval	allPatterns	NLM Scrubber	2014	nTest	All Patterns	partial	Recall	0.67771767579829
eval	allPatterns	NLM Scrubber	2014	nTest	All Patterns	partial	F1	0.697714106076256
eval	allPatterns	deid	2014	train	All Patterns	partial	Precision	0.493446147444344
eval	allPatterns	deid	2014	train	All Patterns	partial	Recall	0.409166714589683
eval	allPatterns	deid	2014	train	All Patterns	partial	F1	0.447371730382294
eval	allPatterns	deid	2014	test	All Patterns	partial	Precision	0.481534970084588
eval	allPatterns	deid	2014	test	All Patterns	partial	Recall	0.407258768103298
eval	allPatterns	deid	2014	test	All Patterns	partial	F1	0.441293250141804
eval	allPatterns	Philter	2014	train	All Patterns	partial	Precision	0.61775631500743
eval	allPatterns	Philter	2014	train	All Patterns	partial	Recall	0.76508137328196
eval	allPatterns	Philter	2014	train	All Patterns	partial	F1	0.683570969813744
eval	allPatterns	Philter	2014	test	All Patterns	partial	Precision	0.646543612015925
eval	allPatterns	Philter	2014	test	All Patterns	partial	Recall	0.779270633397313
eval	allPatterns	Philter	2014	test	All Patterns	partial	F1	0.706729437828856
eval	allPatterns	NLM Scrubber	2016	nTrain	All Patterns	partial	Precision	0.527234818868908
eval	allPatterns	NLM Scrubber	2016	nTrain	All Patterns	partial	Recall	0.488930781129157
eval	allPatterns	NLM Scrubber	2016	nTrain	All Patterns	partial	F1	0.507360870764678
eval	allPatterns	NLM Scrubber	2016	nTest	All Patterns	partial	Precision	0.505859221392057
eval	allPatterns	NLM Scrubber	2016	nTest	All Patterns	partial	Recall	0.475774835416821
eval	allPatterns	NLM Scrubber	2016	nTest	All Patterns	partial	F1	0.490356026530457
eval	allPatterns	deid	2016	train	All Patterns	partial	Precision	0.52439115773698
eval	allPatterns	deid	2016	train	All Patterns	partial	Recall	0.335715999040537
eval	allPatterns	deid	2016	train	All Patterns	partial	F1	0.409359461830945
eval	allPatterns	deid	2016	test	All Patterns	partial	Precision	0.511603375527426
eval	allPatterns	deid	2016	test	All Patterns	partial	Recall	0.322878911162068
eval	allPatterns	deid	2016	test	All Patterns	partial	F1	0.395900412679697
eval	allPatterns	Philter	2016	train	All Patterns	partial	Precision	0.467284308048639
eval	allPatterns	Philter	2016	train	All Patterns	partial	Recall	0.54200047973135
eval	allPatterns	Philter	2016	train	All Patterns	partial	F1	0.501876818514981
eval	allPatterns	Philter	2016	test	All Patterns	partial	Precision	0.465578786333503
eval	allPatterns	Philter	2016	test	All Patterns	partial	Recall	0.540276647681041
eval	allPatterns	Philter	2016	test	All Patterns	partial	F1	0.500154072653816
eval	allPatterns	NLM Scrubber	2006	nTrain	All Patterns	partial	Precision	0.782416502946955
eval	allPatterns	NLM Scrubber	2006	nTrain	All Patterns	partial	Recall	0.782361608082509
eval	allPatterns	NLM Scrubber	2006	nTrain	All Patterns	partial	F1	0.782389054551833
eval	allPatterns	NLM Scrubber	2006	nTest	All Patterns	partial	Precision	0.81367318711717
eval	allPatterns	NLM Scrubber	2006	nTest	All Patterns	partial	Recall	0.78512869399428
eval	allPatterns	NLM Scrubber	2006	nTest	All Patterns	partial	F1	0.799146128468853
eval	allPatterns	deid	2006	train	All Patterns	partial	Precision	0.724074720670391
eval	allPatterns	deid	2006	train	All Patterns	partial	Recall	0.581982740475689
eval	allPatterns	deid	2006	train	All Patterns	partial	F1	0.645299311525147
eval	allPatterns	deid	2006	test	All Patterns	partial	Precision	0.69716726618705
eval	allPatterns	deid	2006	test	All Patterns	partial	Recall	0.591229742612011
eval	allPatterns	deid	2006	test	All Patterns	partial	F1	0.639843185804189
eval	allPatterns	Philter	2006	train	All Patterns	partial	Precision	0.666385542168675
eval	allPatterns	Philter	2006	train	All Patterns	partial	Recall	0.78766733124466
eval	allPatterns	Philter	2006	train	All Patterns	partial	F1	0.721968411434538
eval	allPatterns	Philter	2006	test	All Patterns	partial	Precision	0.6782579897334
eval	allPatterns	Philter	2006	test	All Patterns	partial	Recall	0.786180422264875
eval	allPatterns	Philter	2006	test	All Patterns	partial	F1	0.728242510445373
eval	allPatterns	NLM Scrubber	musc	train	All Patterns	partial	Precision	0.693591455273698
eval	allPatterns	NLM Scrubber	musc	train	All Patterns	partial	Recall	0.622901678657074
eval	allPatterns	NLM Scrubber	musc	train	All Patterns	partial	F1	0.656348704990524
eval	allPatterns	NLM Scrubber	musc	test	All Patterns	partial	Precision	0.675141242937853
eval	allPatterns	NLM Scrubber	musc	test	All Patterns	partial	Recall	0.600502512562814
eval	allPatterns	NLM Scrubber	musc	test	All Patterns	partial	F1	0.63563829787234
eval	allPatterns	deid	musc	train	All Patterns	partial	Precision	0.435807860262009
eval	allPatterns	deid	musc	train	All Patterns	partial	Recall	0.111392216682789
eval	allPatterns	deid	musc	train	All Patterns	partial	F1	0.177432736754771
eval	allPatterns	deid	musc	test	All Patterns	partial	Precision	0.440797186400938
eval	allPatterns	deid	musc	test	All Patterns	partial	Recall	0.123928806855636
eval	allPatterns	deid	musc	test	All Patterns	partial	F1	0.193465397478775
eval	allPatterns	Philter	musc	train	All Patterns	partial	Precision	0.551896881684116
eval	allPatterns	Philter	musc	train	All Patterns	partial	Recall	0.729592975667832
eval	allPatterns	Philter	musc	train	All Patterns	partial	F1	0.628424931901939
eval	allPatterns	Philter	musc	test	All Patterns	partial	Precision	0.589059552681218
eval	allPatterns	Philter	musc	test	All Patterns	partial	Recall	0.720500988793672
eval	allPatterns	Philter	musc	test	All Patterns	partial	F1	0.648183839881394
eval	allPatterns	CliniDeID	2014	train	All Patterns	partial	Precision	0.936645962732919
eval	allPatterns	CliniDeID	2014	train	All Patterns	partial	Recall	0.997297141871298
eval	allPatterns	CliniDeID	2014	train	All Patterns	partial	F1	0.966020499108734
eval	allPatterns	CliniDeID	2014	test	All Patterns	partial	Precision	0.933632286995516
eval	allPatterns	CliniDeID	2014	test	All Patterns	partial	Recall	0.999040307101727
eval	allPatterns	CliniDeID	2014	test	All Patterns	partial	F1	0.965229485396384
eval	allPatterns	CliniDeID	2016	train	All Patterns	partial	Precision	0.965788128108586
eval	allPatterns	CliniDeID	2016	train	All Patterns	partial	Recall	0.996737826816982
eval	allPatterns	CliniDeID	2016	train	All Patterns	partial	F1	0.981018933849568
eval	allPatterns	CliniDeID	2016	test	All Patterns	partial	Precision	0.967486692562221
eval	allPatterns	CliniDeID	2016	test	All Patterns	partial	Recall	0.994896072194689
eval	allPatterns	CliniDeID	2016	test	All Patterns	partial	F1	0.9809999635316
eval	allPatterns	CliniDeID	2006	train	All Patterns	partial	Precision	0.7431475029036
eval	allPatterns	CliniDeID	2006	train	All Patterns	partial	Recall	0.897846067494563
eval	allPatterns	CliniDeID	2006	train	All Patterns	partial	F1	0.813204969338798
eval	allPatterns	CliniDeID	2006	test	All Patterns	partial	Precision	0.741068654861758
eval	allPatterns	CliniDeID	2006	test	All Patterns	partial	Recall	0.909628217349857
eval	allPatterns	CliniDeID	2006	test	All Patterns	partial	F1	0.816742275100574
eval	allPatterns	CliniDeID	musc	train	All Patterns	partial	Precision	0.866126893278425
eval	allPatterns	CliniDeID	musc	train	All Patterns	partial	Recall	0.923357392663144
eval	allPatterns	CliniDeID	musc	train	All Patterns	partial	F1	0.89382698264064
eval	allPatterns	CliniDeID	musc	test	All Patterns	partial	Precision	0.895077720207254
eval	allPatterns	CliniDeID	musc	test	All Patterns	partial	Recall	0.911008569545155
eval	allPatterns	CliniDeID	musc	test	All Patterns	partial	F1	0.90297288467821
eval	allPatterns	MIST	2014	train	All Patterns	partial	Precision	0.809231436001156
eval	allPatterns	MIST	2014	train	All Patterns	partial	Recall	0.644257864167002
eval	allPatterns	MIST	2014	train	All Patterns	partial	F1	0.717382255947235
eval	allPatterns	MIST	2014	test	All Patterns	partial	Precision	0.820501587996934
eval	allPatterns	MIST	2014	test	All Patterns	partial	Recall	0.653638108532542
eval	allPatterns	MIST	2014	test	All Patterns	partial	F1	0.727625892293498
eval	allPatterns	MIST	2016	train	All Patterns	partial	Precision	0.740272663946661
eval	allPatterns	MIST	2016	train	All Patterns	partial	Recall	0.359580433101315
eval	allPatterns	MIST	2016	train	All Patterns	partial	F1	0.484042034030647
eval	allPatterns	MIST	2016	test	All Patterns	partial	Precision	0.762170542635659
eval	allPatterns	MIST	2016	test	All Patterns	partial	Recall	0.363636363636364
eval	allPatterns	MIST	2016	test	All Patterns	partial	F1	0.492363162902499
eval	allPatterns	MIST	2006	train	All Patterns	partial	Precision	0.993705853556193
eval	allPatterns	MIST	2006	train	All Patterns	partial	Recall	0.996912930611099
eval	allPatterns	MIST	2006	train	All Patterns	partial	F1	0.995306808629868
eval	allPatterns	MIST	2006	test	All Patterns	partial	Precision	0.984284051222352
eval	allPatterns	MIST	2006	test	All Patterns	partial	Recall	0.967206863679695
eval	allPatterns	MIST	2006	test	All Patterns	partial	F1	0.97567073757092
eval	allPatterns	MIST	musc	train	All Patterns	partial	Precision	0.752019386106624
eval	allPatterns	MIST	musc	train	All Patterns	partial	Recall	0.577185368877867
eval	allPatterns	MIST	musc	train	All Patterns	partial	F1	0.653104173974044
eval	allPatterns	MIST	musc	test	All Patterns	partial	Precision	0.827586206896552
eval	allPatterns	MIST	musc	test	All Patterns	partial	Recall	0.603015075376884
eval	allPatterns	MIST	musc	test	All Patterns	partial	F1	0.697674418604651
eval	allPatterns	NeuroNER	2014	train	All Patterns	partial	Precision	0.972530650011566
eval	allPatterns	NeuroNER	2014	train	All Patterns	partial	Recall	0.967105641497498
eval	allPatterns	NeuroNER	2014	train	All Patterns	partial	F1	0.969810559095758
eval	allPatterns	NeuroNER	2014	test	All Patterns	partial	Precision	0.962186379928316
eval	allPatterns	NeuroNER	2014	test	All Patterns	partial	Recall	0.936834758331879
eval	allPatterns	NeuroNER	2014	test	All Patterns	partial	F1	0.949341349129166
eval	allPatterns	NeuroNER	2016	train	All Patterns	partial	Precision	0.869153376859681
eval	allPatterns	NeuroNER	2016	train	All Patterns	partial	Recall	0.779131686255697
eval	allPatterns	NeuroNER	2016	train	All Patterns	partial	F1	0.82168424780552
eval	allPatterns	NeuroNER	2016	test	All Patterns	partial	Precision	0.87228672387683
eval	allPatterns	NeuroNER	2016	test	All Patterns	partial	Recall	0.766920630224129
eval	allPatterns	NeuroNER	2016	test	All Patterns	partial	F1	0.81621728006298
eval	allPatterns	NeuroNER	2006	train	All Patterns	partial	Precision	0.901901309462159
eval	allPatterns	NeuroNER	2006	train	All Patterns	partial	Recall	0.85532870272925
eval	allPatterns	NeuroNER	2006	train	All Patterns	partial	F1	0.877997839395031
eval	allPatterns	NeuroNER	2006	test	All Patterns	partial	Precision	0.902630545740086
eval	allPatterns	NeuroNER	2006	test	All Patterns	partial	Recall	0.876644423260248
eval	allPatterns	NeuroNER	2006	test	All Patterns	partial	F1	0.889447722216849
eval	allPatterns	NeuroNER	musc	train	All Patterns	partial	Precision	0.915495416848538
eval	allPatterns	NeuroNER	musc	train	All Patterns	partial	Recall	0.780340799166605
eval	allPatterns	NeuroNER	musc	train	All Patterns	partial	F1	0.842532337109344
eval	allPatterns	NeuroNER	musc	test	All Patterns	partial	Precision	0.922192410885397
eval	allPatterns	NeuroNER	musc	test	All Patterns	partial	Recall	0.793012524719842
eval	allPatterns	NeuroNER	musc	test	All Patterns	partial	F1	0.852737905369484
