# Supplementary material for: An Extensible Evaluation Framework Applied to Clinical Text Deidentification Natural Language Processing Tools: Multisystem and Multicorpus Study
Source: J Med Internet Res. 2024 May 28;26:e55676. doi: 10.2196/55676 (PMC11167315; doi:10.2196/55676)
Supplement: Multimedia Appendix 1 [file jmir_v26i1e55676_app1.zip › data-final/Fig-4_allSystems_allCorpora_Tier1_recall_FIGURE.csv]

System	Corpus	Class	TP	FP	FN	Precision	Recall	F1	MatchFlag
NLM Scrubber	2014	Address	295	381	561	0.436390532544379	0.344626168224299	0.385117493472585	partial
NLM Scrubber	2014	Identifiers	408	1140	309	0.263565891472868	0.569037656903766	0.360264900662252	partial
NLM Scrubber	2014	Names	2486	2132	305	0.53832828064097	0.890720171981369	0.671075718720475	partial
NLM Scrubber	2014	Time	3178	785	2566	0.801917739086551	0.553272980501393	0.654785206551973	partial
NLM Scrubber	2016	Address	567	297	1180	0.65625	0.324556382369777	0.434316353887399	partial
NLM Scrubber	2016	Identifiers	28	1382	5	0.0198581560283688	0.848484848484849	0.0388080388080388	partial
NLM Scrubber	2016	Names	2252	5873	152	0.277169230769231	0.936772046589018	0.427770918415804	partial
NLM Scrubber	2016	Time	1721	595	4454	0.743091537132988	0.278704453441296	0.405370392179955	partial
NLM Scrubber	2006	Address	21	205	98	0.0929203539823009	0.176470588235294	0.121739130434783	partial
NLM Scrubber	2006	Identifiers	585	219	558	0.727611940298508	0.511811023622047	0.600924499229584	partial
NLM Scrubber	2006	Names	1116	789	199	0.585826771653543	0.848669201520913	0.693167701863354	partial
NLM Scrubber	2006	Time	1625	501	309	0.764346190028222	0.840227507755946	0.800492610837438	partial
NLM Scrubber	musc	Address	3	26	14	0.103448275862069	0.176470588235294	0.130434782608696	partial
NLM Scrubber	musc	Identifiers	12	35	5	0.25531914893617	0.705882352941177	0.375	partial
NLM Scrubber	musc	Names	79	97	14	0.448863636363636	0.849462365591398	0.587360594795539	partial
NLM Scrubber	musc	Time	85	17	79	0.833333333333333	0.518292682926829	0.639097744360902	partial
CliniDeID	2014	Address	853	12	3	0.986127167630058	0.996495327102804	0.991284137129576	partial
CliniDeID	2014	Contact Information	216	2	2	0.990825688073395	0.990825688073395	0.990825688073395	partial
CliniDeID	2014	Identifiers	716	17	1	0.976807639836289	0.99860529986053	0.987586206896552	partial
CliniDeID	2014	Locations	955	9	2	0.990663900414938	0.99791013584117	0.994273815720979	partial
CliniDeID	2014	Names	2786	29	5	0.989698046181172	0.998208527409531	0.99393506956832	partial
CliniDeID	2014	Occupations	178	4	1	0.978021978021978	0.994413407821229	0.986149584487534	partial
CliniDeID	2014	Time	5725	763	19	0.882398273736128	0.996692200557103	0.936069326357096	partial
CliniDeID	2016	Address	1728	20	19	0.988558352402746	0.989124212936462	0.988841201716738	partial
CliniDeID	2016	Contact Information	126	4	0	0.969230769230769	1	0.984375	partial
CliniDeID	2016	Identifiers	33	2	0	0.942857142857143	1	0.970588235294118	partial
CliniDeID	2016	Locations	2003	90	21	0.956999522216914	0.989624505928854	0.973038620354627	partial
CliniDeID	2016	Names	2403	23	1	0.990519373454246	0.999584026622296	0.995031055900621	partial
CliniDeID	2016	Occupations	1001	99	9	0.91	0.991089108910891	0.948815165876777	partial
CliniDeID	2016	Time	6127	243	48	0.961852433281005	0.992226720647773	0.976803507373456	partial
CliniDeID	2006	Address	90	68	29	0.569620253164557	0.756302521008403	0.649819494584838	partial
CliniDeID	2006	Contact Information	58	25	0	0.698795180722892	1	0.822695035460993	partial
CliniDeID	2006	Identifiers	753	61	390	0.925061425061425	0.658792650918635	0.769545222278999	partial
CliniDeID	2006	Locations	629	267	47	0.702008928571429	0.930473372781065	0.800254452926209	partial
CliniDeID	2006	Names	1173	268	142	0.814018043025677	0.892015209125475	0.851233671988389	partial
CliniDeID	2006	Time	1914	1094	20	0.636303191489362	0.989658738366081	0.774585188182922	partial
CliniDeID	musc	Address	72	71	35	0.503496503496504	0.672897196261682	0.576	partial
CliniDeID	musc	Contact Information	140	12	8	0.921052631578947	0.945945945945946	0.933333333333333	partial
CliniDeID	musc	Identifiers	79	22	6	0.782178217821782	0.929411764705882	0.849462365591398	partial
CliniDeID	musc	Locations	102	59	261	0.633540372670807	0.28099173553719	0.389312977099237	partial
CliniDeID	musc	Names	517	92	30	0.848932676518883	0.945155393053016	0.894463667820069	partial
CliniDeID	musc	Occupations	9	21	7	0.3	0.5625	0.391304347826087	partial
CliniDeID	musc	Time	1736	156	32	0.917547568710359	0.981900452488688	0.948633879781421	partial
MIST	2014	Address	125	158	731	0.441696113074205	0.146028037383178	0.219490781387182	partial
MIST	2014	Contact Information	55	12	163	0.82089552238806	0.252293577981651	0.385964912280702	partial
MIST	2014	Identifiers	523	955	194	0.353856562922869	0.729428172942817	0.476537585421412	partial
MIST	2014	Locations	369	227	588	0.619127516778524	0.385579937304075	0.475209272376046	partial
MIST	2014	Names	1819	463	972	0.797107800175285	0.651737728412755	0.717129903410211	partial
MIST	2014	Time	3870	555	1874	0.874576271186441	0.67374651810585	0.7611367882781	partial
MIST	2016	Address	332	316	1415	0.512345679012346	0.190040068689181	0.277244258872651	partial
MIST	2016	Contact Information	21	20	105	0.51219512195122	0.166666666666667	0.251497005988024	partial
MIST	2016	Identifiers	20	661	13	0.0293685756240822	0.606060606060606	0.0560224089635854	partial
MIST	2016	Locations	461	291	1563	0.613031914893617	0.227766798418972	0.332132564841499	partial
MIST	2016	Names	1245	309	1159	0.801158301158301	0.517886855241265	0.62910560889338	partial
MIST	2016	Time	2267	507	3908	0.817231434751262	0.367125506072874	0.506648787574031	partial
MIST	2006	Address	54	1	65	0.981818181818182	0.453781512605042	0.620689655172414	partial
MIST	2006	Contact Information	45	0	13	1	0.775862068965517	0.87378640776699	partial
MIST	2006	Identifiers	1139	21	4	0.981896551724138	0.996500437445319	0.989144594007816	partial
MIST	2006	Locations	641	5	35	0.992260061919505	0.948224852071006	0.969742813918306	partial
MIST	2006	Names	1261	13	54	0.989795918367347	0.95893536121673	0.974121282348397	partial
MIST	2006	Time	1911	63	23	0.968085106382979	0.988107549120993	0.977993858751279	partial
MIST	musc	Address	1	2	16	0.333333333333333	0.0588235294117647	0.1	partial
MIST	musc	Contact Information	4	1	35	0.8	0.102564102564103	0.181818181818182	partial
MIST	musc	Identifiers	12	70	5	0.146341463414634	0.705882352941177	0.242424242424242	partial
MIST	musc	Locations	10	10	54	0.5	0.15625	0.238095238095238	partial
MIST	musc	Names	51	11	42	0.82258064516129	0.548387096774194	0.658064516129032	partial
MIST	musc	Time	97	21	67	0.822033898305085	0.591463414634146	0.687943262411348	partial
NeuroNER	2014	Address	646	69	210	0.903496503496504	0.754672897196262	0.822406110757479	partial
NeuroNER	2014	Contact Information	206	155	12	0.570637119113573	0.944954128440367	0.711571675302245	partial
NeuroNER	2014	Identifiers	558	57	159	0.907317073170732	0.778242677824268	0.837837837837838	partial
NeuroNER	2014	Locations	735	125	222	0.854651162790698	0.768025078369906	0.809025866813429	partial
NeuroNER	2014	Names	2569	168	222	0.938618925831202	0.92045861698316	0.9294500723589	partial
NeuroNER	2014	Occupations	142	30	37	0.825581395348837	0.793296089385475	0.809116809116809	partial
NeuroNER	2014	Time	5572	128	172	0.977543859649123	0.970055710306407	0.973785389723873	partial
NeuroNER	2016	Address	1125	273	622	0.804721030042919	0.64396107613051	0.715421303656598	partial
NeuroNER	2016	Contact Information	108	360	18	0.230769230769231	0.857142857142857	0.363636363636364	partial
NeuroNER	2016	Identifiers	19	293	14	0.0608974358974359	0.575757575757576	0.110144927536232	partial
NeuroNER	2016	Locations	1189	212	835	0.848679514632405	0.587450592885375	0.694306569343066	partial
NeuroNER	2016	Names	2100	206	304	0.910667823070252	0.873544093178037	0.89171974522293	partial
NeuroNER	2016	Occupations	439	180	571	0.709208400646204	0.434653465346535	0.538980969920196	partial
NeuroNER	2016	Time	4891	491	1284	0.908769973987365	0.792064777327935	0.846413429090594	partial
NeuroNER	2006	Address	65	23	54	0.738636363636364	0.546218487394958	0.628019323671497	partial
NeuroNER	2006	Contact Information	56	300	2	0.157303370786517	0.96551724137931	0.270531400966184	partial
NeuroNER	2006	Identifiers	792	74	351	0.914549653579677	0.692913385826772	0.788451966152314	partial
NeuroNER	2006	Locations	523	47	153	0.917543859649123	0.773668639053254	0.839486356340289	partial
NeuroNER	2006	Names	901	41	414	0.956475583864119	0.685171102661597	0.798404962339389	partial
NeuroNER	2006	Time	1877	379	57	0.832003546099291	0.97052740434333	0.895942720763723	partial
NeuroNER	musc	Address	54	17	53	0.76056338028169	0.504672897196262	0.606741573033708	partial
NeuroNER	musc	Contact Information	124	85	24	0.593301435406699	0.837837837837838	0.69467787114846	partial
NeuroNER	musc	Identifiers	67	69	18	0.492647058823529	0.788235294117647	0.606334841628959	partial
NeuroNER	musc	Locations	82	18	281	0.82	0.225895316804408	0.354211663066955	partial
NeuroNER	musc	Names	485	43	62	0.918560606060606	0.886654478976234	0.902325581395349	partial
NeuroNER	musc	Occupations	7	14	9	0.333333333333333	0.4375	0.378378378378378	partial
NeuroNER	musc	Time	1495	49	273	0.968264248704663	0.845588235294118	0.902777777777778	partial
deid	2014	Address	503	9191	353	0.0518877656282236	0.587616822429907	0.0953554502369668	partial
deid	2014	Locations	421	9273	536	0.0434289251083144	0.439916405433647	0.0790536099896723	partial
deid	2014	Contact Information	124	9570	94	0.01279141737157	0.568807339449541	0.0250201775625504	partial
deid	2014	Names	1926	7768	865	0.19867959562616	0.6900752418488	0.30853023628354	partial
deid	2014	Identifiers	389	9305	328	0.0401279141737157	0.542538354253835	0.0747286523868985	partial
deid	2014	Time	1450	8244	4294	0.149577057974005	0.252437325905292	0.187848166860992	partial
Philter	2014	Address	403	8911	453	0.0432681984109942	0.470794392523364	0.0792527040314651	partial
Philter	2014	Locations	569	8745	388	0.0610908310070861	0.594566353187043	0.110797390711713	partial
Philter	2014	Contact Information	215	9099	3	0.0230835301696371	0.986238532110092	0.0451112043642467	partial
Philter	2014	Names	2623	6691	168	0.281619068069573	0.939806520960229	0.4333746385791	partial
Philter	2014	Occupations	33	9281	146	0.00354305346789779	0.184357541899441	0.00695249130938586	partial
Philter	2014	Time	4420	9395	1324	0.319942091929063	0.76949860724234	0.451965846924689	partial
deid	2016	Address	836	7696	911	0.0979840600093765	0.47853463079565	0.162661737523105	partial
deid	2016	Locations	740	7792	1284	0.0867323019221753	0.365612648221344	0.140204622963244	partial
deid	2016	Contact Information	121	8411	5	0.0141819034224098	0.96031746031746	0.027951027951028	partial
deid	2016	Names	1603	6929	801	0.187880918893577	0.666805324459235	0.293160204828091	partial
deid	2016	Identifiers	17	8515	16	0.00199249882794187	0.515151515151515	0.00396964389959136	partial
deid	2016	Time	1110	7422	5065	0.130098452883263	0.179757085020243	0.150948527911879	partial
Philter	2016	Address	1052	12025	695	0.08044658560832	0.602175157412708	0.141932002158662	partial
Philter	2016	Locations	1061	12016	963	0.0811348168540185	0.524209486166008	0.140520495331435	partial
Philter	2016	Contact Information	123	12954	3	0.00940582702454692	0.976190476190476	0.0186321290615769	partial
Philter	2016	Names	2291	10786	113	0.175193087099488	0.952995008319468	0.295975712163297	partial
Philter	2016	Occupations	129	12948	881	0.00986464785501262	0.127722772277228	0.0183147582877831	partial
Philter	2016	Time	2633	13055	3542	0.167835288118307	0.426396761133603	0.24086355943832	partial
deid	2006	Address	38	4410	81	0.0085431654676259	0.319327731092437	0.0166411210860521	partial
deid	2006	Locations	521	3927	155	0.117131294964029	0.770710059171598	0.20335675253708	partial
deid	2006	Contact Information	57	4391	1	0.0128147482014388	0.982758620689655	0.0252996005326232	partial
deid	2006	Names	599	3849	716	0.13466726618705	0.455513307984791	0.207877841402048	partial
deid	2006	Identifiers	587	3861	556	0.131969424460432	0.513560804899388	0.209980325523162	partial
deid	2006	Time	1553	2895	381	0.349145683453237	0.802998965873837	0.486681291131307	partial
Philter	2006	Address	79	4072	40	0.0190315586605637	0.663865546218487	0.0370023419203747	partial
Philter	2006	Locations	210	3941	459	0.0505902192242833	0.31390134529148	0.0871369294605809	partial
Philter	2006	Contact Information	58	4093	0	0.0139725367381354	1	0.027559990496555	partial
Philter	2006	Names	954	3197	357	0.229824138761744	0.727688787185355	0.349322592456975	partial
Philter	2006	Time	1897	4142	23	0.314124855108462	0.988020833333333	0.476693051890941	partial
deid	musc	Address	28	825	79	0.0328253223915592	0.261682242990654	0.0583333333333333	partial
deid	musc	Locations	50	803	313	0.0586166471277843	0.137741046831956	0.0822368421052631	partial
deid	musc	Contact Information	21	832	127	0.0246189917936694	0.141891891891892	0.041958041958042	partial
deid	musc	Names	77	776	470	0.0902696365767878	0.140767824497258	0.11	partial
deid	musc	Identifiers	11	842	74	0.0128956623681125	0.129411764705882	0.023454157782516	partial
deid	musc	Time	205	648	1563	0.240328253223916	0.115950226244344	0.15642884395269	partial
Philter	musc	Address	54	2264	53	0.0232959447799827	0.504672897196262	0.0445360824742268	partial
Philter	musc	Locations	101	2217	262	0.043572044866264	0.278236914600551	0.0753450205147333	partial
Philter	musc	Contact Information	145	2173	3	0.0625539257981018	0.97972972972973	0.117599351175994	partial
Philter	musc	Names	531	1787	16	0.229076790336497	0.970749542961609	0.370680628272251	partial
Philter	musc	Occupations	2	2316	14	0.00086281276962899	0.125	0.00171379605826907	partial
Philter	musc	Time	1283	2428	485	0.345728914039342	0.725678733031674	0.468333637525096	partial
Philter	2014	Identifiers	708	8606	9	0.076014601674898	0.98744769874477	0.141162396570631	partial
Philter	2016	Identifiers	32	13045	1	0.00244704442915042	0.96969696969697	0.00488176964149504	partial
Philter	2006	Identifiers	880	3271	253	0.21199710913033	0.776699029126214	0.333080999242998	partial
Philter	musc	Identifiers	81	2237	4	0.0349439171699741	0.952941176470588	0.0674157303370786	partial
