# Supplementary material for: An Extensible Evaluation Framework Applied to Clinical Text Deidentification Natural Language Processing Tools: Multisystem and Multicorpus Study
Source: J Med Internet Res. 2024 May 28;26:e55676. doi: 10.2196/55676 (PMC11167315; doi:10.2196/55676)
Supplement: Multimedia Appendix 1 [file jmir_v26i1e55676_app1.zip › data-final/Fig-5_allSystems_allCorpora_Names_FullyContained_FIGURE.csv]

System	Corpus	Class	MatchFlag	Metric	Score
CliniDeID	2014	Names	exact	TP	2784
CliniDeID	2014	Names	exact	FP	31
CliniDeID	2014	Names	exact	FN	7
CliniDeID	2014	Names	exact	Precision	0.98898756660746
CliniDeID	2014	Names	exact	Recall	0.997491938373343
CliniDeID	2014	Names	exact	F1	0.993221548341063
CliniDeID	2014	Names	partial	TP	2786
CliniDeID	2014	Names	partial	FP	29
CliniDeID	2014	Names	partial	FN	5
CliniDeID	2014	Names	partial	Precision	0.989698046181172
CliniDeID	2014	Names	partial	Recall	0.998208527409531
CliniDeID	2014	Names	partial	F1	0.99393506956832
CliniDeID	2014	Names	fully-contained	TP	2785
CliniDeID	2014	Names	fully-contained	FP	30
CliniDeID	2014	Names	fully-contained	FN	6
CliniDeID	2014	Names	fully-contained	Precision	0.989342806394316
CliniDeID	2014	Names	fully-contained	Recall	0.997850232891437
CliniDeID	2014	Names	fully-contained	F1	0.993578308954691
CliniDeID	2014	Patient	exact	TP	877
CliniDeID	2014	Patient	exact	FP	20
CliniDeID	2014	Patient	exact	FN	2
CliniDeID	2014	Patient	exact	Precision	0.977703455964326
CliniDeID	2014	Patient	exact	Recall	0.997724687144482
CliniDeID	2014	Patient	exact	F1	0.987612612612613
CliniDeID	2014	Provider	exact	TP	1898
CliniDeID	2014	Provider	exact	FP	20
CliniDeID	2014	Provider	exact	FN	14
CliniDeID	2014	Provider	exact	Precision	0.989572471324296
CliniDeID	2014	Provider	exact	Recall	0.992677824267782
CliniDeID	2014	Provider	exact	F1	0.9911227154047
CliniDeID	2014	Patient	partial	TP	877
CliniDeID	2014	Patient	partial	FP	20
CliniDeID	2014	Patient	partial	FN	2
CliniDeID	2014	Patient	partial	Precision	0.977703455964326
CliniDeID	2014	Patient	partial	Recall	0.997724687144482
CliniDeID	2014	Patient	partial	F1	0.987612612612613
CliniDeID	2014	Provider	partial	TP	1899
CliniDeID	2014	Provider	partial	FP	19
CliniDeID	2014	Provider	partial	FN	13
CliniDeID	2014	Provider	partial	Precision	0.990093847758081
CliniDeID	2014	Provider	partial	Recall	0.993200836820084
CliniDeID	2014	Provider	partial	F1	0.991644908616188
CliniDeID	2014	Patient	fully-contained	TP	877
CliniDeID	2014	Patient	fully-contained	FP	20
CliniDeID	2014	Patient	fully-contained	FN	2
CliniDeID	2014	Patient	fully-contained	Precision	0.977703455964326
CliniDeID	2014	Patient	fully-contained	Recall	0.997724687144482
CliniDeID	2014	Patient	fully-contained	F1	0.987612612612613
CliniDeID	2014	Provider	fully-contained	TP	1899
CliniDeID	2014	Provider	fully-contained	FP	19
CliniDeID	2014	Provider	fully-contained	FN	13
CliniDeID	2014	Provider	fully-contained	Precision	0.990093847758081
CliniDeID	2014	Provider	fully-contained	Recall	0.993200836820084
CliniDeID	2014	Provider	fully-contained	F1	0.991644908616188
MIST	2014	Names	exact	TP	1551
MIST	2014	Names	exact	FP	731
MIST	2014	Names	exact	FN	1240
MIST	2014	Names	exact	Precision	0.679666958808063
MIST	2014	Names	exact	Recall	0.555714797563597
MIST	2014	Names	exact	F1	0.611472501478415
MIST	2014	Names	partial	TP	1883
MIST	2014	Names	partial	FP	399
MIST	2014	Names	partial	FN	908
MIST	2014	Names	partial	Precision	0.825153374233129
MIST	2014	Names	partial	Recall	0.674668577570763
MIST	2014	Names	partial	F1	0.742361521781983
MIST	2014	Names	fully-contained	TP	1786
MIST	2014	Names	fully-contained	FP	496
MIST	2014	Names	fully-contained	FN	1005
MIST	2014	Names	fully-contained	Precision	0.782646801051709
MIST	2014	Names	fully-contained	Recall	0.639914009315657
MIST	2014	Names	fully-contained	F1	0.704119850187266
MIST	2014	Patient	exact	TP	267
MIST	2014	Patient	exact	FP	35
MIST	2014	Patient	exact	FN	612
MIST	2014	Patient	exact	Precision	0.884105960264901
MIST	2014	Patient	exact	Recall	0.303754266211604
MIST	2014	Patient	exact	F1	0.452159187129551
MIST	2014	Provider	exact	TP	1206
MIST	2014	Provider	exact	FP	774
MIST	2014	Provider	exact	FN	706
MIST	2014	Provider	exact	Precision	0.609090909090909
MIST	2014	Provider	exact	Recall	0.630753138075314
MIST	2014	Provider	exact	F1	0.619732785200411
MIST	2014	Patient	partial	TP	281
MIST	2014	Patient	partial	FP	21
MIST	2014	Patient	partial	FN	598
MIST	2014	Patient	partial	Precision	0.93046357615894
MIST	2014	Patient	partial	Recall	0.319681456200228
MIST	2014	Patient	partial	F1	0.475867908552075
MIST	2014	Provider	partial	TP	1379
MIST	2014	Provider	partial	FP	601
MIST	2014	Provider	partial	FN	533
MIST	2014	Provider	partial	Precision	0.696464646464646
MIST	2014	Provider	partial	Recall	0.721234309623431
MIST	2014	Provider	partial	F1	0.70863309352518
MIST	2014	Patient	fully-contained	TP	274
MIST	2014	Patient	fully-contained	FP	28
MIST	2014	Patient	fully-contained	FN	605
MIST	2014	Patient	fully-contained	Precision	0.90728476821192
MIST	2014	Patient	fully-contained	Recall	0.311717861205916
MIST	2014	Patient	fully-contained	F1	0.464013547840813
MIST	2014	Provider	fully-contained	TP	1337
MIST	2014	Provider	fully-contained	FP	643
MIST	2014	Provider	fully-contained	FN	575
MIST	2014	Provider	fully-contained	Precision	0.675252525252525
MIST	2014	Provider	fully-contained	Recall	0.699267782426778
MIST	2014	Provider	fully-contained	F1	0.68705035971223
NLM Scrubber	2014	Names	exact	TP	2123
NLM Scrubber	2014	Names	exact	FP	2489
NLM Scrubber	2014	Names	exact	FN	668
NLM Scrubber	2014	Names	exact	Precision	0.460320901994796
NLM Scrubber	2014	Names	exact	Recall	0.760659261913293
NLM Scrubber	2014	Names	exact	F1	0.573551263001486
NLM Scrubber	2014	Names	partial	TP	2536
NLM Scrubber	2014	Names	partial	FP	2076
NLM Scrubber	2014	Names	partial	FN	255
NLM Scrubber	2014	Names	partial	Precision	0.549869904596704
NLM Scrubber	2014	Names	partial	Recall	0.908634897886062
NLM Scrubber	2014	Names	partial	F1	0.685127650952317
NLM Scrubber	2014	Names	fully-contained	TP	2365
NLM Scrubber	2014	Names	fully-contained	FP	2247
NLM Scrubber	2014	Names	fully-contained	FN	426
NLM Scrubber	2014	Names	fully-contained	Precision	0.512792714657415
NLM Scrubber	2014	Names	fully-contained	Recall	0.84736653529201
NLM Scrubber	2014	Names	fully-contained	F1	0.638930163447251
NeuroNER	2014	Names	exact	TP	2368
NeuroNER	2014	Names	exact	FP	369
NeuroNER	2014	Names	exact	FN	423
NeuroNER	2014	Names	exact	Precision	0.865180854950676
NeuroNER	2014	Names	exact	Recall	0.848441418846292
NeuroNER	2014	Names	exact	F1	0.856729377713459
NeuroNER	2014	Names	partial	TP	2575
NeuroNER	2014	Names	partial	FP	162
NeuroNER	2014	Names	partial	FN	216
NeuroNER	2014	Names	partial	Precision	0.940811107051516
NeuroNER	2014	Names	partial	Recall	0.922608384091723
NeuroNER	2014	Names	partial	F1	0.931620839363242
NeuroNER	2014	Names	fully-contained	TP	2401
NeuroNER	2014	Names	fully-contained	FP	336
NeuroNER	2014	Names	fully-contained	FN	390
NeuroNER	2014	Names	fully-contained	Precision	0.877237851662404
NeuroNER	2014	Names	fully-contained	Recall	0.860265137943389
NeuroNER	2014	Names	fully-contained	F1	0.868668596237337
NeuroNER	2014	Patient	exact	TP	579
NeuroNER	2014	Patient	exact	FP	83
NeuroNER	2014	Patient	exact	FN	300
NeuroNER	2014	Patient	exact	Precision	0.874622356495468
NeuroNER	2014	Patient	exact	Recall	0.658703071672355
NeuroNER	2014	Patient	exact	F1	0.751460090850097
NeuroNER	2014	Provider	exact	TP	1605
NeuroNER	2014	Provider	exact	FP	470
NeuroNER	2014	Provider	exact	FN	307
NeuroNER	2014	Provider	exact	Precision	0.773493975903614
NeuroNER	2014	Provider	exact	Recall	0.839435146443515
NeuroNER	2014	Provider	exact	F1	0.805116629044394
NeuroNER	2014	Patient	partial	TP	616
NeuroNER	2014	Patient	partial	FP	46
NeuroNER	2014	Patient	partial	FN	263
NeuroNER	2014	Patient	partial	Precision	0.930513595166163
NeuroNER	2014	Patient	partial	Recall	0.700796359499431
NeuroNER	2014	Patient	partial	F1	0.799480856586632
NeuroNER	2014	Provider	partial	TP	1721
NeuroNER	2014	Provider	partial	FP	354
NeuroNER	2014	Provider	partial	FN	191
NeuroNER	2014	Provider	partial	Precision	0.829397590361446
NeuroNER	2014	Provider	partial	Recall	0.90010460251046
NeuroNER	2014	Provider	partial	F1	0.863305743666917
NeuroNER	2014	Patient	fully-contained	TP	582
NeuroNER	2014	Patient	fully-contained	FP	80
NeuroNER	2014	Patient	fully-contained	FN	297
NeuroNER	2014	Patient	fully-contained	Precision	0.879154078549849
NeuroNER	2014	Patient	fully-contained	Recall	0.662116040955631
NeuroNER	2014	Patient	fully-contained	F1	0.755353666450357
NeuroNER	2014	Provider	fully-contained	TP	1632
NeuroNER	2014	Provider	fully-contained	FP	443
NeuroNER	2014	Provider	fully-contained	FN	280
NeuroNER	2014	Provider	fully-contained	Precision	0.786506024096386
NeuroNER	2014	Provider	fully-contained	Recall	0.853556485355649
NeuroNER	2014	Provider	fully-contained	F1	0.818660647103085
deid	2014	Names	exact	TP	4
deid	2014	Names	exact	FP	9690
deid	2014	Names	exact	FN	2787
deid	2014	Names	exact	Precision	0.00041262636682484
deid	2014	Names	exact	Recall	0.00143317807237549
deid	2014	Names	exact	F1	0.000640768922707249
deid	2014	Names	partial	TP	1926
deid	2014	Names	partial	FP	7768
deid	2014	Names	partial	FN	865
deid	2014	Names	partial	Precision	0.19867959562616
deid	2014	Names	partial	Recall	0.6900752418488
deid	2014	Names	partial	F1	0.30853023628354
deid	2014	Names	fully-contained	TP	32
deid	2014	Names	fully-contained	FP	9662
deid	2014	Names	fully-contained	FN	2759
deid	2014	Names	fully-contained	Precision	0.00330101093459872
deid	2014	Names	fully-contained	Recall	0.0114654245790039
deid	2014	Names	fully-contained	F1	0.00512615138165799
Philter	2014	Names	exact	TP	1902
Philter	2014	Names	exact	FP	7412
Philter	2014	Names	exact	FN	889
Philter	2014	Names	exact	Precision	0.204208718058836
Philter	2014	Names	exact	Recall	0.681476173414547
Philter	2014	Names	exact	F1	0.314250309789343
Philter	2014	Names	partial	TP	2623
Philter	2014	Names	partial	FP	6691
Philter	2014	Names	partial	FN	168
Philter	2014	Names	partial	Precision	0.281619068069573
Philter	2014	Names	partial	Recall	0.939806520960229
Philter	2014	Names	partial	F1	0.4333746385791
Philter	2014	Names	fully-contained	TP	2065
Philter	2014	Names	fully-contained	FP	7249
Philter	2014	Names	fully-contained	FN	726
Philter	2014	Names	fully-contained	Precision	0.221709254885119
Philter	2014	Names	fully-contained	Recall	0.739878179863848
Philter	2014	Names	fully-contained	F1	0.341181330028914
CliniDeID	2016	Names	exact	TP	2401
CliniDeID	2016	Names	exact	FP	25
CliniDeID	2016	Names	exact	FN	3
CliniDeID	2016	Names	exact	Precision	0.989694971145919
CliniDeID	2016	Names	exact	Recall	0.998752079866888
CliniDeID	2016	Names	exact	F1	0.994202898550725
CliniDeID	2016	Names	partial	TP	2403
CliniDeID	2016	Names	partial	FP	23
CliniDeID	2016	Names	partial	FN	1
CliniDeID	2016	Names	partial	Precision	0.990519373454246
CliniDeID	2016	Names	partial	Recall	0.999584026622296
CliniDeID	2016	Names	partial	F1	0.995031055900621
CliniDeID	2016	Names	fully-contained	TP	2402
CliniDeID	2016	Names	fully-contained	FP	24
CliniDeID	2016	Names	fully-contained	FN	2
CliniDeID	2016	Names	fully-contained	Precision	0.990107172300082
CliniDeID	2016	Names	fully-contained	Recall	0.999168053244592
CliniDeID	2016	Names	fully-contained	F1	0.994616977225673
CliniDeID	2016	Patient	exact	TP	834
CliniDeID	2016	Patient	exact	FP	20
CliniDeID	2016	Patient	exact	FN	3
CliniDeID	2016	Patient	exact	Precision	0.976580796252927
CliniDeID	2016	Patient	exact	Recall	0.996415770609319
CliniDeID	2016	Patient	exact	F1	0.986398580721467
CliniDeID	2016	Provider	exact	TP	1562
CliniDeID	2016	Provider	exact	FP	10
CliniDeID	2016	Provider	exact	FN	5
CliniDeID	2016	Provider	exact	Precision	0.993638676844784
CliniDeID	2016	Provider	exact	Recall	0.996809189534142
CliniDeID	2016	Provider	exact	F1	0.995221408091749
CliniDeID	2016	Patient	partial	TP	836
CliniDeID	2016	Patient	partial	FP	18
CliniDeID	2016	Patient	partial	FN	1
CliniDeID	2016	Patient	partial	Precision	0.978922716627635
CliniDeID	2016	Patient	partial	Recall	0.998805256869773
CliniDeID	2016	Patient	partial	F1	0.98876404494382
CliniDeID	2016	Provider	partial	TP	1562
CliniDeID	2016	Provider	partial	FP	10
CliniDeID	2016	Provider	partial	FN	5
CliniDeID	2016	Provider	partial	Precision	0.993638676844784
CliniDeID	2016	Provider	partial	Recall	0.996809189534142
CliniDeID	2016	Provider	partial	F1	0.995221408091749
CliniDeID	2016	Patient	fully-contained	TP	835
CliniDeID	2016	Patient	fully-contained	FP	19
CliniDeID	2016	Patient	fully-contained	FN	2
CliniDeID	2016	Patient	fully-contained	Precision	0.977751756440281
CliniDeID	2016	Patient	fully-contained	Recall	0.997610513739546
CliniDeID	2016	Patient	fully-contained	F1	0.987581312832643
CliniDeID	2016	Provider	fully-contained	TP	1562
CliniDeID	2016	Provider	fully-contained	FP	10
CliniDeID	2016	Provider	fully-contained	FN	5
CliniDeID	2016	Provider	fully-contained	Precision	0.993638676844784
CliniDeID	2016	Provider	fully-contained	Recall	0.996809189534142
CliniDeID	2016	Provider	fully-contained	F1	0.995221408091749
MIST	2016	Names	exact	TP	966
MIST	2016	Names	exact	FP	588
MIST	2016	Names	exact	FN	1438
MIST	2016	Names	exact	Precision	0.621621621621622
MIST	2016	Names	exact	Recall	0.401830282861897
MIST	2016	Names	exact	F1	0.488125315816069
MIST	2016	Names	partial	TP	1245
MIST	2016	Names	partial	FP	309
MIST	2016	Names	partial	FN	1159
MIST	2016	Names	partial	Precision	0.801158301158301
MIST	2016	Names	partial	Recall	0.517886855241265
MIST	2016	Names	partial	F1	0.62910560889338
MIST	2016	Names	fully-contained	TP	1229
MIST	2016	Names	fully-contained	FP	325
MIST	2016	Names	fully-contained	FN	1175
MIST	2016	Names	fully-contained	Precision	0.790862290862291
MIST	2016	Names	fully-contained	Recall	0.511231281198003
MIST	2016	Names	fully-contained	F1	0.621020717534108
MIST	2016	Patient	exact	TP	123
MIST	2016	Patient	exact	FP	4
MIST	2016	Patient	exact	FN	714
MIST	2016	Patient	exact	Precision	0.968503937007874
MIST	2016	Patient	exact	Recall	0.146953405017921
MIST	2016	Patient	exact	F1	0.255186721991701
MIST	2016	Provider	exact	TP	833
MIST	2016	Provider	exact	FP	594
MIST	2016	Provider	exact	FN	734
MIST	2016	Provider	exact	Precision	0.583742116327961
MIST	2016	Provider	exact	Recall	0.531589023611997
MIST	2016	Provider	exact	F1	0.556446225784903
MIST	2016	Patient	partial	TP	123
MIST	2016	Patient	partial	FP	4
MIST	2016	Patient	partial	FN	714
MIST	2016	Patient	partial	Precision	0.968503937007874
MIST	2016	Patient	partial	Recall	0.146953405017921
MIST	2016	Patient	partial	F1	0.255186721991701
MIST	2016	Provider	partial	TP	1097
MIST	2016	Provider	partial	FP	330
MIST	2016	Provider	partial	FN	470
MIST	2016	Provider	partial	Precision	0.7687456201822
MIST	2016	Provider	partial	Recall	0.700063816209317
MIST	2016	Provider	partial	F1	0.732798931195725
MIST	2016	Patient	fully-contained	TP	123
MIST	2016	Patient	fully-contained	FP	4
MIST	2016	Patient	fully-contained	FN	714
MIST	2016	Patient	fully-contained	Precision	0.968503937007874
MIST	2016	Patient	fully-contained	Recall	0.146953405017921
MIST	2016	Patient	fully-contained	F1	0.255186721991701
MIST	2016	Provider	fully-contained	TP	1082
MIST	2016	Provider	fully-contained	FP	345
MIST	2016	Provider	fully-contained	FN	485
MIST	2016	Provider	fully-contained	Precision	0.75823405746321
MIST	2016	Provider	fully-contained	Recall	0.690491384811742
MIST	2016	Provider	fully-contained	F1	0.722778891115564
NLM Scrubber	2016	Names	exact	TP	1646
NLM Scrubber	2016	Names	exact	FP	6478
NLM Scrubber	2016	Names	exact	FN	758
NLM Scrubber	2016	Names	exact	Precision	0.202609551944855
NLM Scrubber	2016	Names	exact	Recall	0.684692179700499
NLM Scrubber	2016	Names	exact	F1	0.312689969604863
NLM Scrubber	2016	Names	partial	TP	2259
NLM Scrubber	2016	Names	partial	FP	5865
NLM Scrubber	2016	Names	partial	FN	145
NLM Scrubber	2016	Names	partial	Precision	0.278064992614476
NLM Scrubber	2016	Names	partial	Recall	0.939683860232945
NLM Scrubber	2016	Names	partial	F1	0.429141337386018
NLM Scrubber	2016	Names	fully-contained	TP	2177
NLM Scrubber	2016	Names	fully-contained	FP	5947
NLM Scrubber	2016	Names	fully-contained	FN	227
NLM Scrubber	2016	Names	fully-contained	Precision	0.267971442639094
NLM Scrubber	2016	Names	fully-contained	Recall	0.905574043261231
NLM Scrubber	2016	Names	fully-contained	F1	0.413563829787234
NeuroNER	2016	Names	exact	TP	1828
NeuroNER	2016	Names	exact	FP	478
NeuroNER	2016	Names	exact	FN	576
NeuroNER	2016	Names	exact	Precision	0.792714657415438
NeuroNER	2016	Names	exact	Recall	0.760399334442596
NeuroNER	2016	Names	exact	F1	0.776220806794055
NeuroNER	2016	Names	partial	TP	2102
NeuroNER	2016	Names	partial	FP	204
NeuroNER	2016	Names	partial	FN	302
NeuroNER	2016	Names	partial	Precision	0.91153512575889
NeuroNER	2016	Names	partial	Recall	0.874376039933444
NeuroNER	2016	Names	partial	F1	0.892569002123142
NeuroNER	2016	Names	fully-contained	TP	2067
NeuroNER	2016	Names	fully-contained	FP	239
NeuroNER	2016	Names	fully-contained	FN	337
NeuroNER	2016	Names	fully-contained	Precision	0.896357328707719
NeuroNER	2016	Names	fully-contained	Recall	0.85981697171381
NeuroNER	2016	Names	fully-contained	F1	0.877707006369427
NeuroNER	2016	Patient	exact	TP	559
NeuroNER	2016	Patient	exact	FP	118
NeuroNER	2016	Patient	exact	FN	278
NeuroNER	2016	Patient	exact	Precision	0.825701624815362
NeuroNER	2016	Patient	exact	Recall	0.667861409796894
NeuroNER	2016	Patient	exact	F1	0.738441215323646
NeuroNER	2016	Provider	exact	TP	1177
NeuroNER	2016	Provider	exact	FP	452
NeuroNER	2016	Provider	exact	FN	390
NeuroNER	2016	Provider	exact	Precision	0.722529158993247
NeuroNER	2016	Provider	exact	Recall	0.75111678366305
NeuroNER	2016	Provider	exact	F1	0.736545682102628
NeuroNER	2016	Patient	partial	TP	567
NeuroNER	2016	Patient	partial	FP	110
NeuroNER	2016	Patient	partial	FN	270
NeuroNER	2016	Patient	partial	Precision	0.83751846381093
NeuroNER	2016	Patient	partial	Recall	0.67741935483871
NeuroNER	2016	Patient	partial	F1	0.749009247027741
NeuroNER	2016	Provider	partial	TP	1433
NeuroNER	2016	Provider	partial	FP	196
NeuroNER	2016	Provider	partial	FN	134
NeuroNER	2016	Provider	partial	Precision	0.879680785758134
NeuroNER	2016	Provider	partial	Recall	0.914486279514997
NeuroNER	2016	Provider	partial	F1	0.896745932415519
NeuroNER	2016	Patient	fully-contained	TP	563
NeuroNER	2016	Patient	fully-contained	FP	114
NeuroNER	2016	Patient	fully-contained	FN	274
NeuroNER	2016	Patient	fully-contained	Precision	0.831610044313146
NeuroNER	2016	Patient	fully-contained	Recall	0.672640382317802
NeuroNER	2016	Patient	fully-contained	F1	0.743725231175694
NeuroNER	2016	Provider	fully-contained	TP	1406
NeuroNER	2016	Provider	fully-contained	FP	223
NeuroNER	2016	Provider	fully-contained	FN	161
NeuroNER	2016	Provider	fully-contained	Precision	0.863106200122775
NeuroNER	2016	Provider	fully-contained	Recall	0.897255902999362
NeuroNER	2016	Provider	fully-contained	F1	0.879849812265332
deid	2016	Names	exact	TP	0
deid	2016	Names	exact	FP	8532
deid	2016	Names	exact	FN	2404
deid	2016	Names	exact	Precision	0
deid	2016	Names	exact	Recall	0
deid	2016	Names	exact	F1	NA
deid	2016	Names	partial	TP	1603
deid	2016	Names	partial	FP	6929
deid	2016	Names	partial	FN	801
deid	2016	Names	partial	Precision	0.187880918893577
deid	2016	Names	partial	Recall	0.666805324459235
deid	2016	Names	partial	F1	0.293160204828091
deid	2016	Names	fully-contained	TP	10
deid	2016	Names	fully-contained	FP	8522
deid	2016	Names	fully-contained	FN	2394
deid	2016	Names	fully-contained	Precision	0.00117205813408345
deid	2016	Names	fully-contained	Recall	0.00415973377703827
deid	2016	Names	fully-contained	F1	0.00182882223847842
Philter	2016	Names	exact	TP	1620
Philter	2016	Names	exact	FP	11457
Philter	2016	Names	exact	FN	784
Philter	2016	Names	exact	Precision	0.12388162422574
Philter	2016	Names	exact	Recall	0.6738768718802
Philter	2016	Names	exact	F1	0.209288805632711
Philter	2016	Names	partial	TP	2291
Philter	2016	Names	partial	FP	10786
Philter	2016	Names	partial	FN	113
Philter	2016	Names	partial	Precision	0.175193087099488
Philter	2016	Names	partial	Recall	0.952995008319468
Philter	2016	Names	partial	F1	0.295975712163297
Philter	2016	Names	fully-contained	TP	1836
Philter	2016	Names	fully-contained	FP	11241
Philter	2016	Names	fully-contained	FN	568
Philter	2016	Names	fully-contained	Precision	0.140399174122505
Philter	2016	Names	fully-contained	Recall	0.763727121464226
Philter	2016	Names	fully-contained	F1	0.237193979717073
CliniDeID	2006	Names	exact	TP	1026
CliniDeID	2006	Names	exact	FP	415
CliniDeID	2006	Names	exact	FN	289
CliniDeID	2006	Names	exact	Precision	0.712005551700208
CliniDeID	2006	Names	exact	Recall	0.780228136882129
CliniDeID	2006	Names	exact	F1	0.74455732946299
CliniDeID	2006	Names	partial	TP	1178
CliniDeID	2006	Names	partial	FP	263
CliniDeID	2006	Names	partial	FN	137
CliniDeID	2006	Names	partial	Precision	0.817487855655795
CliniDeID	2006	Names	partial	Recall	0.895817490494297
CliniDeID	2006	Names	partial	F1	0.854862119013062
CliniDeID	2006	Names	fully-contained	TP	1032
CliniDeID	2006	Names	fully-contained	FP	409
CliniDeID	2006	Names	fully-contained	FN	283
CliniDeID	2006	Names	fully-contained	Precision	0.71616932685635
CliniDeID	2006	Names	fully-contained	Recall	0.784790874524715
CliniDeID	2006	Names	fully-contained	F1	0.748911465892598
CliniDeID	2006	Patient	exact	TP	214
CliniDeID	2006	Patient	exact	FP	131
CliniDeID	2006	Patient	exact	FN	31
CliniDeID	2006	Patient	exact	Precision	0.620289855072464
CliniDeID	2006	Patient	exact	Recall	0.873469387755102
CliniDeID	2006	Patient	exact	F1	0.725423728813559
CliniDeID	2006	Provider	exact	TP	795
CliniDeID	2006	Provider	exact	FP	301
CliniDeID	2006	Provider	exact	FN	275
CliniDeID	2006	Provider	exact	Precision	0.72536496350365
CliniDeID	2006	Provider	exact	Recall	0.742990654205608
CliniDeID	2006	Provider	exact	F1	0.734072022160665
CliniDeID	2006	Patient	partial	TP	229
CliniDeID	2006	Patient	partial	FP	116
CliniDeID	2006	Patient	partial	FN	16
CliniDeID	2006	Patient	partial	Precision	0.663768115942029
CliniDeID	2006	Patient	partial	Recall	0.93469387755102
CliniDeID	2006	Patient	partial	F1	0.776271186440678
CliniDeID	2006	Provider	partial	TP	921
CliniDeID	2006	Provider	partial	FP	175
CliniDeID	2006	Provider	partial	FN	149
CliniDeID	2006	Provider	partial	Precision	0.840328467153285
CliniDeID	2006	Provider	partial	Recall	0.860747663551402
CliniDeID	2006	Provider	partial	F1	0.850415512465374
CliniDeID	2006	Patient	fully-contained	TP	214
CliniDeID	2006	Patient	fully-contained	FP	131
CliniDeID	2006	Patient	fully-contained	FN	31
CliniDeID	2006	Patient	fully-contained	Precision	0.620289855072464
CliniDeID	2006	Patient	fully-contained	Recall	0.873469387755102
CliniDeID	2006	Patient	fully-contained	F1	0.725423728813559
CliniDeID	2006	Provider	fully-contained	TP	801
CliniDeID	2006	Provider	fully-contained	FP	295
CliniDeID	2006	Provider	fully-contained	FN	269
CliniDeID	2006	Provider	fully-contained	Precision	0.730839416058394
CliniDeID	2006	Provider	fully-contained	Recall	0.748598130841121
CliniDeID	2006	Provider	fully-contained	F1	0.739612188365651
MIST	2006	Names	exact	TP	1227
MIST	2006	Names	exact	FP	47
MIST	2006	Names	exact	FN	88
MIST	2006	Names	exact	Precision	0.963108320251177
MIST	2006	Names	exact	Recall	0.933079847908745
MIST	2006	Names	exact	F1	0.947856315179606
MIST	2006	Names	partial	TP	1263
MIST	2006	Names	partial	FP	11
MIST	2006	Names	partial	FN	52
MIST	2006	Names	partial	Precision	0.991365777080063
MIST	2006	Names	partial	Recall	0.960456273764259
MIST	2006	Names	partial	F1	0.975666280417149
MIST	2006	Names	fully-contained	TP	1259
MIST	2006	Names	fully-contained	FP	15
MIST	2006	Names	fully-contained	FN	56
MIST	2006	Names	fully-contained	Precision	0.988226059654631
MIST	2006	Names	fully-contained	Recall	0.957414448669202
MIST	2006	Names	fully-contained	F1	0.972576284279645
MIST	2006	Patient	exact	TP	225
MIST	2006	Patient	exact	FP	2
MIST	2006	Patient	exact	FN	20
MIST	2006	Patient	exact	Precision	0.991189427312775
MIST	2006	Patient	exact	Recall	0.918367346938776
MIST	2006	Patient	exact	F1	0.953389830508475
MIST	2006	Provider	exact	TP	1001
MIST	2006	Provider	exact	FP	46
MIST	2006	Provider	exact	FN	69
MIST	2006	Provider	exact	Precision	0.956064947468959
MIST	2006	Provider	exact	Recall	0.935514018691589
MIST	2006	Provider	exact	F1	0.945677846008503
MIST	2006	Patient	partial	TP	227
MIST	2006	Patient	partial	FP	0
MIST	2006	Patient	partial	FN	18
MIST	2006	Patient	partial	Precision	1
MIST	2006	Patient	partial	Recall	0.926530612244898
MIST	2006	Patient	partial	F1	0.961864406779661
MIST	2006	Provider	partial	TP	1035
MIST	2006	Provider	partial	FP	12
MIST	2006	Provider	partial	FN	35
MIST	2006	Provider	partial	Precision	0.988538681948424
MIST	2006	Provider	partial	Recall	0.967289719626168
MIST	2006	Provider	partial	F1	0.977798771846953
MIST	2006	Patient	fully-contained	TP	227
MIST	2006	Patient	fully-contained	FP	0
MIST	2006	Patient	fully-contained	FN	18
MIST	2006	Patient	fully-contained	Precision	1
MIST	2006	Patient	fully-contained	Recall	0.926530612244898
MIST	2006	Patient	fully-contained	F1	0.961864406779661
MIST	2006	Provider	fully-contained	TP	1031
MIST	2006	Provider	fully-contained	FP	16
MIST	2006	Provider	fully-contained	FN	39
MIST	2006	Provider	fully-contained	Precision	0.984718242597899
MIST	2006	Provider	fully-contained	Recall	0.963551401869159
MIST	2006	Provider	fully-contained	F1	0.974019839395371
NLM Scrubber	2006	Names	exact	TP	897
NLM Scrubber	2006	Names	exact	FP	1008
NLM Scrubber	2006	Names	exact	FN	418
NLM Scrubber	2006	Names	exact	Precision	0.470866141732283
NLM Scrubber	2006	Names	exact	Recall	0.68212927756654
NLM Scrubber	2006	Names	exact	F1	0.557142857142857
NLM Scrubber	2006	Names	partial	TP	1128
NLM Scrubber	2006	Names	partial	FP	777
NLM Scrubber	2006	Names	partial	FN	187
NLM Scrubber	2006	Names	partial	Precision	0.592125984251968
NLM Scrubber	2006	Names	partial	Recall	0.857794676806084
NLM Scrubber	2006	Names	partial	F1	0.700621118012422
NLM Scrubber	2006	Names	fully-contained	TP	961
NLM Scrubber	2006	Names	fully-contained	FP	944
NLM Scrubber	2006	Names	fully-contained	FN	354
NLM Scrubber	2006	Names	fully-contained	Precision	0.504461942257218
NLM Scrubber	2006	Names	fully-contained	Recall	0.730798479087452
NLM Scrubber	2006	Names	fully-contained	F1	0.596894409937888
NeuroNER	2006	Names	exact	TP	833
NeuroNER	2006	Names	exact	FP	109
NeuroNER	2006	Names	exact	FN	482
NeuroNER	2006	Names	exact	Precision	0.884288747346072
NeuroNER	2006	Names	exact	Recall	0.633460076045627
NeuroNER	2006	Names	exact	F1	0.738147984049623
NeuroNER	2006	Names	partial	TP	901
NeuroNER	2006	Names	partial	FP	41
NeuroNER	2006	Names	partial	FN	414
NeuroNER	2006	Names	partial	Precision	0.956475583864119
NeuroNER	2006	Names	partial	Recall	0.685171102661597
NeuroNER	2006	Names	partial	F1	0.798404962339389
NeuroNER	2006	Names	fully-contained	TP	835
NeuroNER	2006	Names	fully-contained	FP	107
NeuroNER	2006	Names	fully-contained	FN	480
NeuroNER	2006	Names	fully-contained	Precision	0.886411889596603
NeuroNER	2006	Names	fully-contained	Recall	0.634980988593156
NeuroNER	2006	Names	fully-contained	F1	0.73992024811697
NeuroNER	2006	Patient	exact	TP	114
NeuroNER	2006	Patient	exact	FP	9
NeuroNER	2006	Patient	exact	FN	131
NeuroNER	2006	Patient	exact	Precision	0.926829268292683
NeuroNER	2006	Patient	exact	Recall	0.46530612244898
NeuroNER	2006	Patient	exact	F1	0.619565217391304
NeuroNER	2006	Provider	exact	TP	716
NeuroNER	2006	Provider	exact	FP	103
NeuroNER	2006	Provider	exact	FN	354
NeuroNER	2006	Provider	exact	Precision	0.874236874236874
NeuroNER	2006	Provider	exact	Recall	0.669158878504673
NeuroNER	2006	Provider	exact	F1	0.758073054526204
NeuroNER	2006	Patient	partial	TP	114
NeuroNER	2006	Patient	partial	FP	9
NeuroNER	2006	Patient	partial	FN	131
NeuroNER	2006	Patient	partial	Precision	0.926829268292683
NeuroNER	2006	Patient	partial	Recall	0.46530612244898
NeuroNER	2006	Patient	partial	F1	0.619565217391304
NeuroNER	2006	Provider	partial	TP	780
NeuroNER	2006	Provider	partial	FP	39
NeuroNER	2006	Provider	partial	FN	290
NeuroNER	2006	Provider	partial	Precision	0.952380952380952
NeuroNER	2006	Provider	partial	Recall	0.728971962616822
NeuroNER	2006	Provider	partial	F1	0.825833774483854
NeuroNER	2006	Patient	fully-contained	TP	114
NeuroNER	2006	Patient	fully-contained	FP	9
NeuroNER	2006	Patient	fully-contained	FN	131
NeuroNER	2006	Patient	fully-contained	Precision	0.926829268292683
NeuroNER	2006	Patient	fully-contained	Recall	0.46530612244898
NeuroNER	2006	Patient	fully-contained	F1	0.619565217391304
NeuroNER	2006	Provider	fully-contained	TP	718
NeuroNER	2006	Provider	fully-contained	FP	101
NeuroNER	2006	Provider	fully-contained	FN	352
NeuroNER	2006	Provider	fully-contained	Precision	0.876678876678877
NeuroNER	2006	Provider	fully-contained	Recall	0.671028037383178
NeuroNER	2006	Provider	fully-contained	F1	0.760190577024881
deid	2006	Names	exact	TP	0
deid	2006	Names	exact	FP	4448
deid	2006	Names	exact	FN	1315
deid	2006	Names	exact	Precision	0
deid	2006	Names	exact	Recall	0
deid	2006	Names	exact	F1	NA
deid	2006	Names	partial	TP	599
deid	2006	Names	partial	FP	3849
deid	2006	Names	partial	FN	716
deid	2006	Names	partial	Precision	0.13466726618705
deid	2006	Names	partial	Recall	0.455513307984791
deid	2006	Names	partial	F1	0.207877841402048
deid	2006	Names	fully-contained	TP	6
deid	2006	Names	fully-contained	FP	4442
deid	2006	Names	fully-contained	FN	1309
deid	2006	Names	fully-contained	Precision	0.00134892086330935
deid	2006	Names	fully-contained	Recall	0.00456273764258555
deid	2006	Names	fully-contained	F1	0.00208224882873503
Philter	2006	Names	exact	TP	498
Philter	2006	Names	exact	FP	3653
Philter	2006	Names	exact	FN	813
Philter	2006	Names	exact	Precision	0.1199710913033
Philter	2006	Names	exact	Recall	0.379862700228833
Philter	2006	Names	exact	F1	0.182350787257415
Philter	2006	Names	partial	TP	954
Philter	2006	Names	partial	FP	3197
Philter	2006	Names	partial	FN	357
Philter	2006	Names	partial	Precision	0.229824138761744
Philter	2006	Names	partial	Recall	0.727688787185355
Philter	2006	Names	partial	F1	0.349322592456975
Philter	2006	Names	fully-contained	TP	541
Philter	2006	Names	fully-contained	FP	3610
Philter	2006	Names	fully-contained	FN	770
Philter	2006	Names	fully-contained	Precision	0.130330040953987
Philter	2006	Names	fully-contained	Recall	0.412662090007628
Philter	2006	Names	fully-contained	F1	0.198095935554742
CliniDeID	musc	Names	exact	TP	491
CliniDeID	musc	Names	exact	FP	118
CliniDeID	musc	Names	exact	FN	56
CliniDeID	musc	Names	exact	Precision	0.80623973727422
CliniDeID	musc	Names	exact	Recall	0.897623400365631
CliniDeID	musc	Names	exact	F1	0.849480968858132
CliniDeID	musc	Names	partial	TP	520
CliniDeID	musc	Names	partial	FP	89
CliniDeID	musc	Names	partial	FN	27
CliniDeID	musc	Names	partial	Precision	0.853858784893268
CliniDeID	musc	Names	partial	Recall	0.950639853747715
CliniDeID	musc	Names	partial	F1	0.899653979238754
CliniDeID	musc	Names	fully-contained	TP	499
CliniDeID	musc	Names	fully-contained	FP	110
CliniDeID	musc	Names	fully-contained	FN	48
CliniDeID	musc	Names	fully-contained	Precision	0.819376026272578
CliniDeID	musc	Names	fully-contained	Recall	0.912248628884826
CliniDeID	musc	Names	fully-contained	F1	0.863321799307958
CliniDeID	musc	Patient	exact	TP	131
CliniDeID	musc	Patient	exact	FP	30
CliniDeID	musc	Patient	exact	FN	7
CliniDeID	musc	Patient	exact	Precision	0.813664596273292
CliniDeID	musc	Patient	exact	Recall	0.949275362318841
CliniDeID	musc	Patient	exact	F1	0.876254180602007
CliniDeID	musc	Provider	exact	TP	337
CliniDeID	musc	Provider	exact	FP	111
CliniDeID	musc	Provider	exact	FN	62
CliniDeID	musc	Provider	exact	Precision	0.752232142857143
CliniDeID	musc	Provider	exact	Recall	0.844611528822055
CliniDeID	musc	Provider	exact	F1	0.795749704840614
CliniDeID	musc	Patient	partial	TP	134
CliniDeID	musc	Patient	partial	FP	27
CliniDeID	musc	Patient	partial	FN	4
CliniDeID	musc	Patient	partial	Precision	0.832298136645963
CliniDeID	musc	Patient	partial	Recall	0.971014492753623
CliniDeID	musc	Patient	partial	F1	0.896321070234114
CliniDeID	musc	Provider	partial	TP	359
CliniDeID	musc	Provider	partial	FP	89
CliniDeID	musc	Provider	partial	FN	40
CliniDeID	musc	Provider	partial	Precision	0.801339285714286
CliniDeID	musc	Provider	partial	Recall	0.899749373433584
CliniDeID	musc	Provider	partial	F1	0.847697756788666
CliniDeID	musc	Patient	fully-contained	TP	132
CliniDeID	musc	Patient	fully-contained	FP	29
CliniDeID	musc	Patient	fully-contained	FN	6
CliniDeID	musc	Patient	fully-contained	Precision	0.819875776397516
CliniDeID	musc	Patient	fully-contained	Recall	0.956521739130435
CliniDeID	musc	Patient	fully-contained	F1	0.882943143812709
CliniDeID	musc	Provider	fully-contained	TP	344
CliniDeID	musc	Provider	fully-contained	FP	104
CliniDeID	musc	Provider	fully-contained	FN	55
CliniDeID	musc	Provider	fully-contained	Precision	0.767857142857143
CliniDeID	musc	Provider	fully-contained	Recall	0.862155388471178
CliniDeID	musc	Provider	fully-contained	F1	0.812278630460449
MIST	musc	Names	exact	TP	43
MIST	musc	Names	exact	FP	19
MIST	musc	Names	exact	FN	50
MIST	musc	Names	exact	Precision	0.693548387096774
MIST	musc	Names	exact	Recall	0.462365591397849
MIST	musc	Names	exact	F1	0.554838709677419
MIST	musc	Names	partial	TP	51
MIST	musc	Names	partial	FP	11
MIST	musc	Names	partial	FN	42
MIST	musc	Names	partial	Precision	0.82258064516129
MIST	musc	Names	partial	Recall	0.548387096774194
MIST	musc	Names	partial	F1	0.658064516129032
MIST	musc	Names	fully-contained	TP	49
MIST	musc	Names	fully-contained	FP	13
MIST	musc	Names	fully-contained	FN	44
MIST	musc	Names	fully-contained	Precision	0.790322580645161
MIST	musc	Names	fully-contained	Recall	0.526881720430108
MIST	musc	Names	fully-contained	F1	0.632258064516129
MIST	musc	Patient	exact	TP	4
MIST	musc	Patient	exact	FP	0
MIST	musc	Patient	exact	FN	23
MIST	musc	Patient	exact	Precision	1
MIST	musc	Patient	exact	Recall	0.148148148148148
MIST	musc	Patient	exact	F1	0.258064516129032
MIST	musc	Provider	exact	TP	29
MIST	musc	Provider	exact	FP	29
MIST	musc	Provider	exact	FN	37
MIST	musc	Provider	exact	Precision	0.5
MIST	musc	Provider	exact	Recall	0.439393939393939
MIST	musc	Provider	exact	F1	0.467741935483871
MIST	musc	Patient	partial	TP	4
MIST	musc	Patient	partial	FP	0
MIST	musc	Patient	partial	FN	23
MIST	musc	Patient	partial	Precision	1
MIST	musc	Patient	partial	Recall	0.148148148148148
MIST	musc	Patient	partial	F1	0.258064516129032
MIST	musc	Provider	partial	TP	37
MIST	musc	Provider	partial	FP	21
MIST	musc	Provider	partial	FN	29
MIST	musc	Provider	partial	Precision	0.637931034482759
MIST	musc	Provider	partial	Recall	0.560606060606061
MIST	musc	Provider	partial	F1	0.596774193548387
MIST	musc	Patient	fully-contained	TP	4
MIST	musc	Patient	fully-contained	FP	0
MIST	musc	Patient	fully-contained	FN	23
MIST	musc	Patient	fully-contained	Precision	1
MIST	musc	Patient	fully-contained	Recall	0.148148148148148
MIST	musc	Patient	fully-contained	F1	0.258064516129032
MIST	musc	Provider	fully-contained	TP	35
MIST	musc	Provider	fully-contained	FP	23
MIST	musc	Provider	fully-contained	FN	31
MIST	musc	Provider	fully-contained	Precision	0.603448275862069
MIST	musc	Provider	fully-contained	Recall	0.53030303030303
MIST	musc	Provider	fully-contained	F1	0.564516129032258
NLM Scrubber	musc	Names	exact	TP	58
NLM Scrubber	musc	Names	exact	FP	118
NLM Scrubber	musc	Names	exact	FN	35
NLM Scrubber	musc	Names	exact	Precision	0.329545454545455
NLM Scrubber	musc	Names	exact	Recall	0.623655913978495
NLM Scrubber	musc	Names	exact	F1	0.431226765799257
NLM Scrubber	musc	Names	partial	TP	80
NLM Scrubber	musc	Names	partial	FP	96
NLM Scrubber	musc	Names	partial	FN	13
NLM Scrubber	musc	Names	partial	Precision	0.454545454545454
NLM Scrubber	musc	Names	partial	Recall	0.860215053763441
NLM Scrubber	musc	Names	partial	F1	0.594795539033457
NLM Scrubber	musc	Names	fully-contained	TP	71
NLM Scrubber	musc	Names	fully-contained	FP	105
NLM Scrubber	musc	Names	fully-contained	FN	22
NLM Scrubber	musc	Names	fully-contained	Precision	0.403409090909091
NLM Scrubber	musc	Names	fully-contained	Recall	0.763440860215054
NLM Scrubber	musc	Names	fully-contained	F1	0.527881040892193
NeuroNER	musc	Names	exact	TP	454
NeuroNER	musc	Names	exact	FP	74
NeuroNER	musc	Names	exact	FN	93
NeuroNER	musc	Names	exact	Precision	0.859848484848485
NeuroNER	musc	Names	exact	Recall	0.829981718464351
NeuroNER	musc	Names	exact	F1	0.844651162790698
NeuroNER	musc	Names	partial	TP	485
NeuroNER	musc	Names	partial	FP	43
NeuroNER	musc	Names	partial	FN	62
NeuroNER	musc	Names	partial	Precision	0.918560606060606
NeuroNER	musc	Names	partial	Recall	0.886654478976234
NeuroNER	musc	Names	partial	F1	0.902325581395349
NeuroNER	musc	Names	fully-contained	TP	462
NeuroNER	musc	Names	fully-contained	FP	66
NeuroNER	musc	Names	fully-contained	FN	85
NeuroNER	musc	Names	fully-contained	Precision	0.875
NeuroNER	musc	Names	fully-contained	Recall	0.844606946983547
NeuroNER	musc	Names	fully-contained	F1	0.85953488372093
NeuroNER	musc	Patient	exact	TP	71
NeuroNER	musc	Patient	exact	FP	43
NeuroNER	musc	Patient	exact	FN	67
NeuroNER	musc	Patient	exact	Precision	0.62280701754386
NeuroNER	musc	Patient	exact	Recall	0.514492753623188
NeuroNER	musc	Patient	exact	F1	0.563492063492063
NeuroNER	musc	Provider	exact	TP	324
NeuroNER	musc	Provider	exact	FP	90
NeuroNER	musc	Provider	exact	FN	75
NeuroNER	musc	Provider	exact	Precision	0.782608695652174
NeuroNER	musc	Provider	exact	Recall	0.81203007518797
NeuroNER	musc	Provider	exact	F1	0.797047970479705
NeuroNER	musc	Patient	partial	TP	76
NeuroNER	musc	Patient	partial	FP	38
NeuroNER	musc	Patient	partial	FN	62
NeuroNER	musc	Patient	partial	Precision	0.666666666666667
NeuroNER	musc	Patient	partial	Recall	0.550724637681159
NeuroNER	musc	Patient	partial	F1	0.603174603174603
NeuroNER	musc	Provider	partial	TP	342
NeuroNER	musc	Provider	partial	FP	72
NeuroNER	musc	Provider	partial	FN	57
NeuroNER	musc	Provider	partial	Precision	0.826086956521739
NeuroNER	musc	Provider	partial	Recall	0.857142857142857
NeuroNER	musc	Provider	partial	F1	0.841328413284133
NeuroNER	musc	Patient	fully-contained	TP	71
NeuroNER	musc	Patient	fully-contained	FP	43
NeuroNER	musc	Patient	fully-contained	FN	67
NeuroNER	musc	Patient	fully-contained	Precision	0.62280701754386
NeuroNER	musc	Patient	fully-contained	Recall	0.514492753623188
NeuroNER	musc	Patient	fully-contained	F1	0.563492063492063
NeuroNER	musc	Provider	fully-contained	TP	330
NeuroNER	musc	Provider	fully-contained	FP	84
NeuroNER	musc	Provider	fully-contained	FN	69
NeuroNER	musc	Provider	fully-contained	Precision	0.797101449275362
NeuroNER	musc	Provider	fully-contained	Recall	0.827067669172932
NeuroNER	musc	Provider	fully-contained	F1	0.811808118081181
deid	musc	Names	exact	TP	0
deid	musc	Names	exact	FP	853
deid	musc	Names	exact	FN	547
deid	musc	Names	exact	Precision	0
deid	musc	Names	exact	Recall	0
deid	musc	Names	exact	F1	NA
deid	musc	Names	partial	TP	77
deid	musc	Names	partial	FP	776
deid	musc	Names	partial	FN	470
deid	musc	Names	partial	Precision	0.0902696365767878
deid	musc	Names	partial	Recall	0.140767824497258
deid	musc	Names	partial	F1	0.11
deid	musc	Names	fully-contained	TP	4
deid	musc	Names	fully-contained	FP	849
deid	musc	Names	fully-contained	FN	543
deid	musc	Names	fully-contained	Precision	0.00468933177022274
deid	musc	Names	fully-contained	Recall	0.00731261425959781
deid	musc	Names	fully-contained	F1	0.00571428571428571
Philter	musc	Names	exact	TP	354
Philter	musc	Names	exact	FP	1964
Philter	musc	Names	exact	FN	193
Philter	musc	Names	exact	Precision	0.152717860224331
Philter	musc	Names	exact	Recall	0.647166361974406
Philter	musc	Names	exact	F1	0.247120418848168
Philter	musc	Names	partial	TP	531
Philter	musc	Names	partial	FP	1787
Philter	musc	Names	partial	FN	16
Philter	musc	Names	partial	Precision	0.229076790336497
Philter	musc	Names	partial	Recall	0.970749542961609
Philter	musc	Names	partial	F1	0.370680628272251
Philter	musc	Names	fully-contained	TP	400
Philter	musc	Names	fully-contained	FP	1918
Philter	musc	Names	fully-contained	FN	147
Philter	musc	Names	fully-contained	Precision	0.172562553925798
Philter	musc	Names	fully-contained	Recall	0.731261425959781
Philter	musc	Names	fully-contained	F1	0.279232111692845
