# Supplementary material for: An Extensible Evaluation Framework Applied to Clinical Text Deidentification Natural Language Processing Tools: Multisystem and Multicorpus Study
Source: J Med Internet Res. 2024 May 28;26:e55676. doi: 10.2196/55676 (PMC11167315; doi:10.2196/55676)
Supplement: Multimedia Appendix 1 [file jmir_v26i1e55676_app1.zip › data-final/Fig-5_allSystems_allCorpora_Names_FullyContained_TABLE.csv]

System	Corpus	Class	MatchFlag	TP	FP	FN	Precision	Recall	F1
CliniDeID	2014	Names	exact	2784	31	7	0.98898756660746	0.997491938373343	0.993221548341063
CliniDeID	2014	Names	partial	2786	29	5	0.989698046181172	0.998208527409531	0.99393506956832
CliniDeID	2014	Names	fully-contained	2785	30	6	0.989342806394316	0.997850232891437	0.993578308954691
CliniDeID	2014	Patient	exact	877	20	2	0.977703455964326	0.997724687144482	0.987612612612613
CliniDeID	2014	Provider	exact	1898	20	14	0.989572471324296	0.992677824267782	0.9911227154047
CliniDeID	2014	Patient	partial	877	20	2	0.977703455964326	0.997724687144482	0.987612612612613
CliniDeID	2014	Provider	partial	1899	19	13	0.990093847758081	0.993200836820084	0.991644908616188
CliniDeID	2014	Patient	fully-contained	877	20	2	0.977703455964326	0.997724687144482	0.987612612612613
CliniDeID	2014	Provider	fully-contained	1899	19	13	0.990093847758081	0.993200836820084	0.991644908616188
MIST	2014	Names	exact	1551	731	1240	0.679666958808063	0.555714797563597	0.611472501478415
MIST	2014	Names	partial	1883	399	908	0.825153374233129	0.674668577570763	0.742361521781983
MIST	2014	Names	fully-contained	1786	496	1005	0.782646801051709	0.639914009315657	0.704119850187266
MIST	2014	Patient	exact	267	35	612	0.884105960264901	0.303754266211604	0.452159187129551
MIST	2014	Provider	exact	1206	774	706	0.609090909090909	0.630753138075314	0.619732785200411
MIST	2014	Patient	partial	281	21	598	0.93046357615894	0.319681456200228	0.475867908552075
MIST	2014	Provider	partial	1379	601	533	0.696464646464646	0.721234309623431	0.70863309352518
MIST	2014	Patient	fully-contained	274	28	605	0.90728476821192	0.311717861205916	0.464013547840813
MIST	2014	Provider	fully-contained	1337	643	575	0.675252525252525	0.699267782426778	0.68705035971223
NLM Scrubber	2014	Names	exact	2123	2489	668	0.460320901994796	0.760659261913293	0.573551263001486
NLM Scrubber	2014	Names	partial	2536	2076	255	0.549869904596704	0.908634897886062	0.685127650952317
NLM Scrubber	2014	Names	fully-contained	2365	2247	426	0.512792714657415	0.84736653529201	0.638930163447251
NeuroNER	2014	Names	exact	2368	369	423	0.865180854950676	0.848441418846292	0.856729377713459
NeuroNER	2014	Names	partial	2575	162	216	0.940811107051516	0.922608384091723	0.931620839363242
NeuroNER	2014	Names	fully-contained	2401	336	390	0.877237851662404	0.860265137943389	0.868668596237337
NeuroNER	2014	Patient	exact	579	83	300	0.874622356495468	0.658703071672355	0.751460090850097
NeuroNER	2014	Provider	exact	1605	470	307	0.773493975903614	0.839435146443515	0.805116629044394
NeuroNER	2014	Patient	partial	616	46	263	0.930513595166163	0.700796359499431	0.799480856586632
NeuroNER	2014	Provider	partial	1721	354	191	0.829397590361446	0.90010460251046	0.863305743666917
NeuroNER	2014	Patient	fully-contained	582	80	297	0.879154078549849	0.662116040955631	0.755353666450357
NeuroNER	2014	Provider	fully-contained	1632	443	280	0.786506024096386	0.853556485355649	0.818660647103085
deid	2014	Names	exact	4	9690	2787	0.00041262636682484	0.00143317807237549	0.000640768922707249
deid	2014	Names	partial	1926	7768	865	0.19867959562616	0.6900752418488	0.30853023628354
deid	2014	Names	fully-contained	32	9662	2759	0.00330101093459872	0.0114654245790039	0.00512615138165799
Philter	2014	Names	exact	1902	7412	889	0.204208718058836	0.681476173414547	0.314250309789343
Philter	2014	Names	partial	2623	6691	168	0.281619068069573	0.939806520960229	0.4333746385791
Philter	2014	Names	fully-contained	2065	7249	726	0.221709254885119	0.739878179863848	0.341181330028914
CliniDeID	2016	Names	exact	2401	25	3	0.989694971145919	0.998752079866888	0.994202898550725
CliniDeID	2016	Names	partial	2403	23	1	0.990519373454246	0.999584026622296	0.995031055900621
CliniDeID	2016	Names	fully-contained	2402	24	2	0.990107172300082	0.999168053244592	0.994616977225673
CliniDeID	2016	Patient	exact	834	20	3	0.976580796252927	0.996415770609319	0.986398580721467
CliniDeID	2016	Provider	exact	1562	10	5	0.993638676844784	0.996809189534142	0.995221408091749
CliniDeID	2016	Patient	partial	836	18	1	0.978922716627635	0.998805256869773	0.98876404494382
CliniDeID	2016	Provider	partial	1562	10	5	0.993638676844784	0.996809189534142	0.995221408091749
CliniDeID	2016	Patient	fully-contained	835	19	2	0.977751756440281	0.997610513739546	0.987581312832643
CliniDeID	2016	Provider	fully-contained	1562	10	5	0.993638676844784	0.996809189534142	0.995221408091749
MIST	2016	Names	exact	966	588	1438	0.621621621621622	0.401830282861897	0.488125315816069
MIST	2016	Names	partial	1245	309	1159	0.801158301158301	0.517886855241265	0.62910560889338
MIST	2016	Names	fully-contained	1229	325	1175	0.790862290862291	0.511231281198003	0.621020717534108
MIST	2016	Patient	exact	123	4	714	0.968503937007874	0.146953405017921	0.255186721991701
MIST	2016	Provider	exact	833	594	734	0.583742116327961	0.531589023611997	0.556446225784903
MIST	2016	Patient	partial	123	4	714	0.968503937007874	0.146953405017921	0.255186721991701
MIST	2016	Provider	partial	1097	330	470	0.7687456201822	0.700063816209317	0.732798931195725
MIST	2016	Patient	fully-contained	123	4	714	0.968503937007874	0.146953405017921	0.255186721991701
MIST	2016	Provider	fully-contained	1082	345	485	0.75823405746321	0.690491384811742	0.722778891115564
NLM Scrubber	2016	Names	exact	1646	6478	758	0.202609551944855	0.684692179700499	0.312689969604863
NLM Scrubber	2016	Names	partial	2259	5865	145	0.278064992614476	0.939683860232945	0.429141337386018
NLM Scrubber	2016	Names	fully-contained	2177	5947	227	0.267971442639094	0.905574043261231	0.413563829787234
NeuroNER	2016	Names	exact	1828	478	576	0.792714657415438	0.760399334442596	0.776220806794055
NeuroNER	2016	Names	partial	2102	204	302	0.91153512575889	0.874376039933444	0.892569002123142
NeuroNER	2016	Names	fully-contained	2067	239	337	0.896357328707719	0.85981697171381	0.877707006369427
NeuroNER	2016	Patient	exact	559	118	278	0.825701624815362	0.667861409796894	0.738441215323646
NeuroNER	2016	Provider	exact	1177	452	390	0.722529158993247	0.75111678366305	0.736545682102628
NeuroNER	2016	Patient	partial	567	110	270	0.83751846381093	0.67741935483871	0.749009247027741
NeuroNER	2016	Provider	partial	1433	196	134	0.879680785758134	0.914486279514997	0.896745932415519
NeuroNER	2016	Patient	fully-contained	563	114	274	0.831610044313146	0.672640382317802	0.743725231175694
NeuroNER	2016	Provider	fully-contained	1406	223	161	0.863106200122775	0.897255902999362	0.879849812265332
deid	2016	Names	exact	0	8532	2404	0	0	NA
deid	2016	Names	partial	1603	6929	801	0.187880918893577	0.666805324459235	0.293160204828091
deid	2016	Names	fully-contained	10	8522	2394	0.00117205813408345	0.00415973377703827	0.00182882223847842
Philter	2016	Names	exact	1620	11457	784	0.12388162422574	0.6738768718802	0.209288805632711
Philter	2016	Names	partial	2291	10786	113	0.175193087099488	0.952995008319468	0.295975712163297
Philter	2016	Names	fully-contained	1836	11241	568	0.140399174122505	0.763727121464226	0.237193979717073
CliniDeID	2006	Names	exact	1026	415	289	0.712005551700208	0.780228136882129	0.74455732946299
CliniDeID	2006	Names	partial	1178	263	137	0.817487855655795	0.895817490494297	0.854862119013062
CliniDeID	2006	Names	fully-contained	1032	409	283	0.71616932685635	0.784790874524715	0.748911465892598
CliniDeID	2006	Patient	exact	214	131	31	0.620289855072464	0.873469387755102	0.725423728813559
CliniDeID	2006	Provider	exact	795	301	275	0.72536496350365	0.742990654205608	0.734072022160665
CliniDeID	2006	Patient	partial	229	116	16	0.663768115942029	0.93469387755102	0.776271186440678
CliniDeID	2006	Provider	partial	921	175	149	0.840328467153285	0.860747663551402	0.850415512465374
CliniDeID	2006	Patient	fully-contained	214	131	31	0.620289855072464	0.873469387755102	0.725423728813559
CliniDeID	2006	Provider	fully-contained	801	295	269	0.730839416058394	0.748598130841121	0.739612188365651
MIST	2006	Names	exact	1227	47	88	0.963108320251177	0.933079847908745	0.947856315179606
MIST	2006	Names	partial	1263	11	52	0.991365777080063	0.960456273764259	0.975666280417149
MIST	2006	Names	fully-contained	1259	15	56	0.988226059654631	0.957414448669202	0.972576284279645
MIST	2006	Patient	exact	225	2	20	0.991189427312775	0.918367346938776	0.953389830508475
MIST	2006	Provider	exact	1001	46	69	0.956064947468959	0.935514018691589	0.945677846008503
MIST	2006	Patient	partial	227	0	18	1	0.926530612244898	0.961864406779661
MIST	2006	Provider	partial	1035	12	35	0.988538681948424	0.967289719626168	0.977798771846953
MIST	2006	Patient	fully-contained	227	0	18	1	0.926530612244898	0.961864406779661
MIST	2006	Provider	fully-contained	1031	16	39	0.984718242597899	0.963551401869159	0.974019839395371
NLM Scrubber	2006	Names	exact	897	1008	418	0.470866141732283	0.68212927756654	0.557142857142857
NLM Scrubber	2006	Names	partial	1128	777	187	0.592125984251968	0.857794676806084	0.700621118012422
NLM Scrubber	2006	Names	fully-contained	961	944	354	0.504461942257218	0.730798479087452	0.596894409937888
NeuroNER	2006	Names	exact	833	109	482	0.884288747346072	0.633460076045627	0.738147984049623
NeuroNER	2006	Names	partial	901	41	414	0.956475583864119	0.685171102661597	0.798404962339389
NeuroNER	2006	Names	fully-contained	835	107	480	0.886411889596603	0.634980988593156	0.73992024811697
NeuroNER	2006	Patient	exact	114	9	131	0.926829268292683	0.46530612244898	0.619565217391304
NeuroNER	2006	Provider	exact	716	103	354	0.874236874236874	0.669158878504673	0.758073054526204
NeuroNER	2006	Patient	partial	114	9	131	0.926829268292683	0.46530612244898	0.619565217391304
NeuroNER	2006	Provider	partial	780	39	290	0.952380952380952	0.728971962616822	0.825833774483854
NeuroNER	2006	Patient	fully-contained	114	9	131	0.926829268292683	0.46530612244898	0.619565217391304
NeuroNER	2006	Provider	fully-contained	718	101	352	0.876678876678877	0.671028037383178	0.760190577024881
deid	2006	Names	exact	0	4448	1315	0	0	NA
deid	2006	Names	partial	599	3849	716	0.13466726618705	0.455513307984791	0.207877841402048
deid	2006	Names	fully-contained	6	4442	1309	0.00134892086330935	0.00456273764258555	0.00208224882873503
Philter	2006	Names	exact	498	3653	813	0.1199710913033	0.379862700228833	0.182350787257415
Philter	2006	Names	partial	954	3197	357	0.229824138761744	0.727688787185355	0.349322592456975
Philter	2006	Names	fully-contained	541	3610	770	0.130330040953987	0.412662090007628	0.198095935554742
CliniDeID	musc	Names	exact	491	118	56	0.80623973727422	0.897623400365631	0.849480968858132
CliniDeID	musc	Names	partial	520	89	27	0.853858784893268	0.950639853747715	0.899653979238754
CliniDeID	musc	Names	fully-contained	499	110	48	0.819376026272578	0.912248628884826	0.863321799307958
CliniDeID	musc	Patient	exact	131	30	7	0.813664596273292	0.949275362318841	0.876254180602007
CliniDeID	musc	Provider	exact	337	111	62	0.752232142857143	0.844611528822055	0.795749704840614
CliniDeID	musc	Patient	partial	134	27	4	0.832298136645963	0.971014492753623	0.896321070234114
CliniDeID	musc	Provider	partial	359	89	40	0.801339285714286	0.899749373433584	0.847697756788666
CliniDeID	musc	Patient	fully-contained	132	29	6	0.819875776397516	0.956521739130435	0.882943143812709
CliniDeID	musc	Provider	fully-contained	344	104	55	0.767857142857143	0.862155388471178	0.812278630460449
MIST	musc	Names	exact	43	19	50	0.693548387096774	0.462365591397849	0.554838709677419
MIST	musc	Names	partial	51	11	42	0.82258064516129	0.548387096774194	0.658064516129032
MIST	musc	Names	fully-contained	49	13	44	0.790322580645161	0.526881720430108	0.632258064516129
MIST	musc	Patient	exact	4	0	23	1	0.148148148148148	0.258064516129032
MIST	musc	Provider	exact	29	29	37	0.5	0.439393939393939	0.467741935483871
MIST	musc	Patient	partial	4	0	23	1	0.148148148148148	0.258064516129032
MIST	musc	Provider	partial	37	21	29	0.637931034482759	0.560606060606061	0.596774193548387
MIST	musc	Patient	fully-contained	4	0	23	1	0.148148148148148	0.258064516129032
MIST	musc	Provider	fully-contained	35	23	31	0.603448275862069	0.53030303030303	0.564516129032258
NLM Scrubber	musc	Names	exact	58	118	35	0.329545454545455	0.623655913978495	0.431226765799257
NLM Scrubber	musc	Names	partial	80	96	13	0.454545454545454	0.860215053763441	0.594795539033457
NLM Scrubber	musc	Names	fully-contained	71	105	22	0.403409090909091	0.763440860215054	0.527881040892193
NeuroNER	musc	Names	exact	454	74	93	0.859848484848485	0.829981718464351	0.844651162790698
NeuroNER	musc	Names	partial	485	43	62	0.918560606060606	0.886654478976234	0.902325581395349
NeuroNER	musc	Names	fully-contained	462	66	85	0.875	0.844606946983547	0.85953488372093
NeuroNER	musc	Patient	exact	71	43	67	0.62280701754386	0.514492753623188	0.563492063492063
NeuroNER	musc	Provider	exact	324	90	75	0.782608695652174	0.81203007518797	0.797047970479705
NeuroNER	musc	Patient	partial	76	38	62	0.666666666666667	0.550724637681159	0.603174603174603
NeuroNER	musc	Provider	partial	342	72	57	0.826086956521739	0.857142857142857	0.841328413284133
NeuroNER	musc	Patient	fully-contained	71	43	67	0.62280701754386	0.514492753623188	0.563492063492063
NeuroNER	musc	Provider	fully-contained	330	84	69	0.797101449275362	0.827067669172932	0.811808118081181
deid	musc	Names	exact	0	853	547	0	0	NA
deid	musc	Names	partial	77	776	470	0.0902696365767878	0.140767824497258	0.11
deid	musc	Names	fully-contained	4	849	543	0.00468933177022274	0.00731261425959781	0.00571428571428571
Philter	musc	Names	exact	354	1964	193	0.152717860224331	0.647166361974406	0.247120418848168
Philter	musc	Names	partial	531	1787	16	0.229076790336497	0.970749542961609	0.370680628272251
Philter	musc	Names	fully-contained	400	1918	147	0.172562553925798	0.731261425959781	0.279232111692845
