# Supplementary material for: An Extensible Evaluation Framework Applied to Clinical Text Deidentification Natural Language Processing Tools: Multisystem and Multicorpus Study
Source: J Med Internet Res. 2024 May 28;26:e55676. doi: 10.2196/55676 (PMC11167315; doi:10.2196/55676)
Supplement: Multimedia Appendix 1 [file jmir_v26i1e55676_app1.zip › data-final/Fig-5_allSystems_allCorpora_Tier1_recall.tex]

% latex table generated in R 4.1.2 by xtable 1.8-4 package
% Tue Nov 14 09:45:55 2023
\begin{table}[ht]
\centering
\begingroup\fontsize{9pt}{10pt}\selectfont
\begin{tabular}{l|lll|rrr}
  \toprule
System & Corpus & Class & Precision & Recall & F1 & MatchFlag \\ 
  \midrule
NLM Scrubber & 2014 & Address &   0.436390532544379 & 0.3446 & 0.3851 & partial \\ 
  NLM Scrubber & 2014 & Identifiers &   0.263565891472868 & 0.5690 & 0.3603 & partial \\ 
  NLM Scrubber & 2014 & Names &    0.53832828064097 & 0.8907 & 0.6711 & partial \\ 
  NLM Scrubber & 2014 & Time &   0.801917739086551 & 0.5533 & 0.6548 & partial \\ 
  NLM Scrubber & 2016 & Address &             0.65625 & 0.3246 & 0.4343 & partial \\ 
  NLM Scrubber & 2016 & Identifiers &  0.0198581560283688 & 0.8485 & 0.0388 & partial \\ 
  NLM Scrubber & 2016 & Names &   0.277169230769231 & 0.9368 & 0.4278 & partial \\ 
  NLM Scrubber & 2016 & Time &   0.743091537132988 & 0.2787 & 0.4054 & partial \\ 
  NLM Scrubber & 2006 & Address &  0.0929203539823009 & 0.1765 & 0.1217 & partial \\ 
  NLM Scrubber & 2006 & Identifiers &   0.727611940298508 & 0.5118 & 0.6009 & partial \\ 
  NLM Scrubber & 2006 & Names &   0.585826771653543 & 0.8487 & 0.6932 & partial \\ 
  NLM Scrubber & 2006 & Time &   0.764346190028222 & 0.8402 & 0.8005 & partial \\ 
  NLM Scrubber & musc & Address &   0.103448275862069 & 0.1765 & 0.1304 & partial \\ 
  NLM Scrubber & musc & Identifiers &    0.25531914893617 & 0.7059 & 0.3750 & partial \\ 
  NLM Scrubber & musc & Names &   0.448863636363636 & 0.8495 & 0.5874 & partial \\ 
  NLM Scrubber & musc & Time &   0.833333333333333 & 0.5183 & 0.6391 & partial \\ 
  CliniDeID & 2014 & Address &   0.986127167630058 & 0.9965 & 0.9913 & partial \\ 
  CliniDeID & 2014 & Contact Information &   0.990825688073395 & 0.9908 & 0.9908 & partial \\ 
  CliniDeID & 2014 & Identifiers &   0.976807639836289 & 0.9986 & 0.9876 & partial \\ 
  CliniDeID & 2014 & Locations &   0.990663900414938 & 0.9979 & 0.9943 & partial \\ 
  CliniDeID & 2014 & Names &   0.989698046181172 & 0.9982 & 0.9939 & partial \\ 
  CliniDeID & 2014 & Occupations &   0.978021978021978 & 0.9944 & 0.9861 & partial \\ 
  CliniDeID & 2014 & Time &   0.882398273736128 & 0.9967 & 0.9361 & partial \\ 
  CliniDeID & 2016 & Address &   0.988558352402746 & 0.9891 & 0.9888 & partial \\ 
  CliniDeID & 2016 & Contact Information &   0.969230769230769 & 1.0000 & 0.9844 & partial \\ 
  CliniDeID & 2016 & Identifiers &   0.942857142857143 & 1.0000 & 0.9706 & partial \\ 
  CliniDeID & 2016 & Locations &   0.956999522216914 & 0.9896 & 0.9730 & partial \\ 
  CliniDeID & 2016 & Names &   0.990519373454246 & 0.9996 & 0.9950 & partial \\ 
  CliniDeID & 2016 & Occupations &                0.91 & 0.9911 & 0.9488 & partial \\ 
  CliniDeID & 2016 & Time &   0.961852433281005 & 0.9922 & 0.9768 & partial \\ 
  CliniDeID & 2006 & Address &   0.569620253164557 & 0.7563 & 0.6498 & partial \\ 
  CliniDeID & 2006 & Contact Information &   0.698795180722892 & 1.0000 & 0.8227 & partial \\ 
  CliniDeID & 2006 & Identifiers &   0.925061425061425 & 0.6588 & 0.7695 & partial \\ 
  CliniDeID & 2006 & Locations &   0.702008928571429 & 0.9305 & 0.8003 & partial \\ 
  CliniDeID & 2006 & Names &   0.814018043025677 & 0.8920 & 0.8512 & partial \\ 
  CliniDeID & 2006 & Time &   0.636303191489362 & 0.9897 & 0.7746 & partial \\ 
  CliniDeID & musc & Address &   0.503496503496504 & 0.6729 & 0.5760 & partial \\ 
  CliniDeID & musc & Contact Information &   0.921052631578947 & 0.9459 & 0.9333 & partial \\ 
  CliniDeID & musc & Identifiers &   0.782178217821782 & 0.9294 & 0.8495 & partial \\ 
  CliniDeID & musc & Locations &   0.633540372670807 & 0.2810 & 0.3893 & partial \\ 
  CliniDeID & musc & Names &   0.848932676518883 & 0.9452 & 0.8945 & partial \\ 
  CliniDeID & musc & Occupations &                 0.3 & 0.5625 & 0.3913 & partial \\ 
  CliniDeID & musc & Time &   0.917547568710359 & 0.9819 & 0.9486 & partial \\ 
  MIST & 2014 & Address &   0.441696113074205 & 0.1460 & 0.2195 & partial \\ 
  MIST & 2014 & Contact Information &    0.82089552238806 & 0.2523 & 0.3860 & partial \\ 
  MIST & 2014 & Identifiers &   0.353856562922869 & 0.7294 & 0.4765 & partial \\ 
  MIST & 2014 & Locations &   0.619127516778524 & 0.3856 & 0.4752 & partial \\ 
  MIST & 2014 & Names &   0.797107800175285 & 0.6517 & 0.7171 & partial \\ 
  MIST & 2014 & Time &   0.874576271186441 & 0.6737 & 0.7611 & partial \\ 
  MIST & 2016 & Address &   0.512345679012346 & 0.1900 & 0.2772 & partial \\ 
  MIST & 2016 & Contact Information &    0.51219512195122 & 0.1667 & 0.2515 & partial \\ 
  MIST & 2016 & Identifiers &  0.0293685756240822 & 0.6061 & 0.0560 & partial \\ 
  MIST & 2016 & Locations &   0.613031914893617 & 0.2278 & 0.3321 & partial \\ 
  MIST & 2016 & Names &   0.801158301158301 & 0.5179 & 0.6291 & partial \\ 
  MIST & 2016 & Time &   0.817231434751262 & 0.3671 & 0.5066 & partial \\ 
  MIST & 2006 & Address &   0.981818181818182 & 0.4538 & 0.6207 & partial \\ 
  MIST & 2006 & Contact Information &                   1 & 0.7759 & 0.8738 & partial \\ 
  MIST & 2006 & Identifiers &   0.981896551724138 & 0.9965 & 0.9891 & partial \\ 
  MIST & 2006 & Locations &   0.992260061919505 & 0.9482 & 0.9697 & partial \\ 
  MIST & 2006 & Names &   0.989795918367347 & 0.9589 & 0.9741 & partial \\ 
  MIST & 2006 & Time &   0.968085106382979 & 0.9881 & 0.9780 & partial \\ 
  MIST & musc & Address &   0.333333333333333 & 0.0588 & 0.1000 & partial \\ 
  MIST & musc & Contact Information &                 0.8 & 0.1026 & 0.1818 & partial \\ 
  MIST & musc & Identifiers &   0.146341463414634 & 0.7059 & 0.2424 & partial \\ 
  MIST & musc & Locations &                 0.5 & 0.1562 & 0.2381 & partial \\ 
  MIST & musc & Names &    0.82258064516129 & 0.5484 & 0.6581 & partial \\ 
  MIST & musc & Time &   0.822033898305085 & 0.5915 & 0.6879 & partial \\ 
  NeuroNER & 2014 & Address &   0.903496503496504 & 0.7547 & 0.8224 & partial \\ 
  NeuroNER & 2014 & Contact Information &   0.570637119113573 & 0.9450 & 0.7116 & partial \\ 
  NeuroNER & 2014 & Identifiers &   0.907317073170732 & 0.7782 & 0.8378 & partial \\ 
  NeuroNER & 2014 & Locations &   0.854651162790698 & 0.7680 & 0.8090 & partial \\ 
  NeuroNER & 2014 & Names &   0.938618925831202 & 0.9205 & 0.9295 & partial \\ 
  NeuroNER & 2014 & Occupations &   0.825581395348837 & 0.7933 & 0.8091 & partial \\ 
  NeuroNER & 2014 & Time &   0.977543859649123 & 0.9701 & 0.9738 & partial \\ 
  NeuroNER & 2016 & Address &   0.804721030042919 & 0.6440 & 0.7154 & partial \\ 
  NeuroNER & 2016 & Contact Information &   0.230769230769231 & 0.8571 & 0.3636 & partial \\ 
  NeuroNER & 2016 & Identifiers &  0.0608974358974359 & 0.5758 & 0.1101 & partial \\ 
  NeuroNER & 2016 & Locations &   0.848679514632405 & 0.5875 & 0.6943 & partial \\ 
  NeuroNER & 2016 & Names &   0.910667823070252 & 0.8735 & 0.8917 & partial \\ 
  NeuroNER & 2016 & Occupations &   0.709208400646204 & 0.4347 & 0.5390 & partial \\ 
  NeuroNER & 2016 & Time &   0.908769973987365 & 0.7921 & 0.8464 & partial \\ 
  NeuroNER & 2006 & Address &   0.738636363636364 & 0.5462 & 0.6280 & partial \\ 
  NeuroNER & 2006 & Contact Information &   0.157303370786517 & 0.9655 & 0.2705 & partial \\ 
  NeuroNER & 2006 & Identifiers &   0.914549653579677 & 0.6929 & 0.7885 & partial \\ 
  NeuroNER & 2006 & Locations &   0.917543859649123 & 0.7737 & 0.8395 & partial \\ 
  NeuroNER & 2006 & Names &   0.956475583864119 & 0.6852 & 0.7984 & partial \\ 
  NeuroNER & 2006 & Time &   0.832003546099291 & 0.9705 & 0.8959 & partial \\ 
  NeuroNER & musc & Address &    0.76056338028169 & 0.5047 & 0.6067 & partial \\ 
  NeuroNER & musc & Contact Information &   0.593301435406699 & 0.8378 & 0.6947 & partial \\ 
  NeuroNER & musc & Identifiers &   0.492647058823529 & 0.7882 & 0.6063 & partial \\ 
  NeuroNER & musc & Locations &                0.82 & 0.2259 & 0.3542 & partial \\ 
  NeuroNER & musc & Names &   0.918560606060606 & 0.8867 & 0.9023 & partial \\ 
  NeuroNER & musc & Occupations &   0.333333333333333 & 0.4375 & 0.3784 & partial \\ 
  NeuroNER & musc & Time &   0.968264248704663 & 0.8456 & 0.9028 & partial \\ 
  deid & 2014 & Address &  0.0518877656282236 & 0.5876 & 0.0954 & partial \\ 
  deid & 2014 & Locations &  0.0434289251083144 & 0.4399 & 0.0791 & partial \\ 
  deid & 2014 & Contact Information &    0.01279141737157 & 0.5688 & 0.0250 & partial \\ 
  deid & 2014 & Names &    0.19867959562616 & 0.6901 & 0.3085 & partial \\ 
  deid & 2014 & Identifiers &  0.0401279141737157 & 0.5425 & 0.0747 & partial \\ 
  deid & 2014 & Time &   0.149577057974005 & 0.2524 & 0.1878 & partial \\ 
  Philter & 2014 & Address &  0.0432681984109942 & 0.4708 & 0.0793 & partial \\ 
  Philter & 2014 & Locations &  0.0610908310070861 & 0.5946 & 0.1108 & partial \\ 
  Philter & 2014 & Contact Information &  0.0230835301696371 & 0.9862 & 0.0451 & partial \\ 
  Philter & 2014 & Names &   0.281619068069573 & 0.9398 & 0.4334 & partial \\ 
  Philter & 2014 & Occupations & 0.00354305346789779 & 0.1844 & 0.0070 & partial \\ 
  Philter & 2014 & Time &   0.319942091929063 & 0.7695 & 0.4520 & partial \\ 
  deid & 2016 & Address &  0.0979840600093765 & 0.4785 & 0.1627 & partial \\ 
  deid & 2016 & Locations &  0.0867323019221753 & 0.3656 & 0.1402 & partial \\ 
  deid & 2016 & Contact Information &  0.0141819034224098 & 0.9603 & 0.0280 & partial \\ 
  deid & 2016 & Names &   0.187880918893577 & 0.6668 & 0.2932 & partial \\ 
  deid & 2016 & Identifiers & 0.00199249882794187 & 0.5152 & 0.0040 & partial \\ 
  deid & 2016 & Time &   0.130098452883263 & 0.1798 & 0.1509 & partial \\ 
  Philter & 2016 & Address &    0.08044658560832 & 0.6022 & 0.1419 & partial \\ 
  Philter & 2016 & Locations &  0.0811348168540185 & 0.5242 & 0.1405 & partial \\ 
  Philter & 2016 & Contact Information & 0.00940582702454692 & 0.9762 & 0.0186 & partial \\ 
  Philter & 2016 & Names &   0.175193087099488 & 0.9530 & 0.2960 & partial \\ 
  Philter & 2016 & Occupations & 0.00986464785501262 & 0.1277 & 0.0183 & partial \\ 
  Philter & 2016 & Time &   0.167835288118307 & 0.4264 & 0.2409 & partial \\ 
  deid & 2006 & Address &  0.0085431654676259 & 0.3193 & 0.0166 & partial \\ 
  deid & 2006 & Locations &   0.117131294964029 & 0.7707 & 0.2034 & partial \\ 
  deid & 2006 & Contact Information &  0.0128147482014388 & 0.9828 & 0.0253 & partial \\ 
  deid & 2006 & Names &    0.13466726618705 & 0.4555 & 0.2079 & partial \\ 
  deid & 2006 & Identifiers &   0.131969424460432 & 0.5136 & 0.2100 & partial \\ 
  deid & 2006 & Time &   0.349145683453237 & 0.8030 & 0.4867 & partial \\ 
  Philter & 2006 & Address &  0.0190315586605637 & 0.6639 & 0.0370 & partial \\ 
  Philter & 2006 & Locations &  0.0505902192242833 & 0.3139 & 0.0871 & partial \\ 
  Philter & 2006 & Contact Information &  0.0139725367381354 & 1.0000 & 0.0276 & partial \\ 
  Philter & 2006 & Names &   0.229824138761744 & 0.7277 & 0.3493 & partial \\ 
  Philter & 2006 & Time &   0.314124855108462 & 0.9880 & 0.4767 & partial \\ 
  deid & musc & Address &  0.0328253223915592 & 0.2617 & 0.0583 & partial \\ 
  deid & musc & Locations &  0.0586166471277843 & 0.1377 & 0.0822 & partial \\ 
  deid & musc & Contact Information &  0.0246189917936694 & 0.1419 & 0.0420 & partial \\ 
  deid & musc & Names &  0.0902696365767878 & 0.1408 & 0.1100 & partial \\ 
  deid & musc & Identifiers &  0.0128956623681125 & 0.1294 & 0.0235 & partial \\ 
  deid & musc & Time &   0.240328253223916 & 0.1160 & 0.1564 & partial \\ 
  Philter & musc & Address &  0.0232959447799827 & 0.5047 & 0.0445 & partial \\ 
  Philter & musc & Locations &   0.043572044866264 & 0.2782 & 0.0753 & partial \\ 
  Philter & musc & Contact Information &  0.0625539257981018 & 0.9797 & 0.1176 & partial \\ 
  Philter & musc & Names &   0.229076790336497 & 0.9707 & 0.3707 & partial \\ 
  Philter & musc & Occupations & 0.00086281276962899 & 0.1250 & 0.0017 & partial \\ 
  Philter & musc & Time &   0.345728914039342 & 0.7257 & 0.4683 & partial \\ 
  Philter & 2014 & Identifiers &   0.076014601674898 & 0.9874 & 0.1412 & partial \\ 
  Philter & 2016 & Identifiers & 0.00244704442915042 & 0.9697 & 0.0049 & partial \\ 
  Philter & 2006 & Identifiers &    0.21199710913033 & 0.7767 & 0.3331 & partial \\ 
  Philter & musc & Identifiers &  0.0349439171699741 & 0.9529 & 0.0674 & partial \\ 
   \bottomrule
\end{tabular}
\endgroup
\caption{Auto-generated table of partial matching results for all Tier 1 types} 
\label{table:tier1-partial-results}
\end{table}
