# Supplementary material for: An Extensible Evaluation Framework Applied to Clinical Text Deidentification Natural Language Processing Tools: Multisystem and Multicorpus Study
Source: J Med Internet Res. 2024 May 28;26:e55676. doi: 10.2196/55676 (PMC11167315; doi:10.2196/55676)
Supplement: Multimedia Appendix 1 [file jmir_v26i1e55676_app1.zip › data-final/Fig-6_allSystems_allCorpora_Names_FullyContained.tex]

% latex table generated in R 4.1.2 by xtable 1.8-4 package
% Tue Nov 14 09:47:23 2023
\begin{table}[ht]
\centering
\begingroup\fontsize{9pt}{10pt}\selectfont
\begin{tabular}{l|lll|rrr}
  \toprule
System & Corpus & Class & MatchFlag & Precision & Recall & F1 \\ 
  \midrule
CliniDeID & 2014 & Names & exact & 0.9890 & 0.9975 & 0.9932 \\ 
  CliniDeID & 2014 & Names & partial & 0.9897 & 0.9982 & 0.9939 \\ 
  CliniDeID & 2014 & Names & fully-contained & 0.9893 & 0.9979 & 0.9936 \\ 
  CliniDeID & 2014 & Patient & exact & 0.9777 & 0.9977 & 0.9876 \\ 
  CliniDeID & 2014 & Provider & exact & 0.9896 & 0.9927 & 0.9911 \\ 
  CliniDeID & 2014 & Patient & partial & 0.9777 & 0.9977 & 0.9876 \\ 
  CliniDeID & 2014 & Provider & partial & 0.9901 & 0.9932 & 0.9916 \\ 
  CliniDeID & 2014 & Patient & fully-contained & 0.9777 & 0.9977 & 0.9876 \\ 
  CliniDeID & 2014 & Provider & fully-contained & 0.9901 & 0.9932 & 0.9916 \\ 
  MIST & 2014 & Names & exact & 0.6797 & 0.5557 & 0.6115 \\ 
  MIST & 2014 & Names & partial & 0.8252 & 0.6747 & 0.7424 \\ 
  MIST & 2014 & Names & fully-contained & 0.7826 & 0.6399 & 0.7041 \\ 
  MIST & 2014 & Patient & exact & 0.8841 & 0.3038 & 0.4522 \\ 
  MIST & 2014 & Provider & exact & 0.6091 & 0.6308 & 0.6197 \\ 
  MIST & 2014 & Patient & partial & 0.9305 & 0.3197 & 0.4759 \\ 
  MIST & 2014 & Provider & partial & 0.6965 & 0.7212 & 0.7086 \\ 
  MIST & 2014 & Patient & fully-contained & 0.9073 & 0.3117 & 0.4640 \\ 
  MIST & 2014 & Provider & fully-contained & 0.6753 & 0.6993 & 0.6871 \\ 
  NLM Scrubber & 2014 & Names & exact & 0.4603 & 0.7607 & 0.5736 \\ 
  NLM Scrubber & 2014 & Names & partial & 0.5499 & 0.9086 & 0.6851 \\ 
  NLM Scrubber & 2014 & Names & fully-contained & 0.5128 & 0.8474 & 0.6389 \\ 
  NeuroNER & 2014 & Names & exact & 0.8652 & 0.8484 & 0.8567 \\ 
  NeuroNER & 2014 & Names & partial & 0.9408 & 0.9226 & 0.9316 \\ 
  NeuroNER & 2014 & Names & fully-contained & 0.8772 & 0.8603 & 0.8687 \\ 
  NeuroNER & 2014 & Patient & exact & 0.8746 & 0.6587 & 0.7515 \\ 
  NeuroNER & 2014 & Provider & exact & 0.7735 & 0.8394 & 0.8051 \\ 
  NeuroNER & 2014 & Patient & partial & 0.9305 & 0.7008 & 0.7995 \\ 
  NeuroNER & 2014 & Provider & partial & 0.8294 & 0.9001 & 0.8633 \\ 
  NeuroNER & 2014 & Patient & fully-contained & 0.8792 & 0.6621 & 0.7554 \\ 
  NeuroNER & 2014 & Provider & fully-contained & 0.7865 & 0.8536 & 0.8187 \\ 
  deid & 2014 & Names & exact & 0.0004 & 0.0014 & 0.0006 \\ 
  deid & 2014 & Names & partial & 0.1987 & 0.6901 & 0.3085 \\ 
  deid & 2014 & Names & fully-contained & 0.0033 & 0.0115 & 0.0051 \\ 
  Philter & 2014 & Names & exact & 0.2042 & 0.6815 & 0.3143 \\ 
  Philter & 2014 & Names & partial & 0.2816 & 0.9398 & 0.4334 \\ 
  Philter & 2014 & Names & fully-contained & 0.2217 & 0.7399 & 0.3412 \\ 
  CliniDeID & 2016 & Names & exact & 0.9897 & 0.9988 & 0.9942 \\ 
  CliniDeID & 2016 & Names & partial & 0.9905 & 0.9996 & 0.9950 \\ 
  CliniDeID & 2016 & Names & fully-contained & 0.9901 & 0.9992 & 0.9946 \\ 
  CliniDeID & 2016 & Patient & exact & 0.9766 & 0.9964 & 0.9864 \\ 
  CliniDeID & 2016 & Provider & exact & 0.9936 & 0.9968 & 0.9952 \\ 
  CliniDeID & 2016 & Patient & partial & 0.9789 & 0.9988 & 0.9888 \\ 
  CliniDeID & 2016 & Provider & partial & 0.9936 & 0.9968 & 0.9952 \\ 
  CliniDeID & 2016 & Patient & fully-contained & 0.9778 & 0.9976 & 0.9876 \\ 
  CliniDeID & 2016 & Provider & fully-contained & 0.9936 & 0.9968 & 0.9952 \\ 
  MIST & 2016 & Names & exact & 0.6216 & 0.4018 & 0.4881 \\ 
  MIST & 2016 & Names & partial & 0.8012 & 0.5179 & 0.6291 \\ 
  MIST & 2016 & Names & fully-contained & 0.7909 & 0.5112 & 0.6210 \\ 
  MIST & 2016 & Patient & exact & 0.9685 & 0.1470 & 0.2552 \\ 
  MIST & 2016 & Provider & exact & 0.5837 & 0.5316 & 0.5564 \\ 
  MIST & 2016 & Patient & partial & 0.9685 & 0.1470 & 0.2552 \\ 
  MIST & 2016 & Provider & partial & 0.7687 & 0.7001 & 0.7328 \\ 
  MIST & 2016 & Patient & fully-contained & 0.9685 & 0.1470 & 0.2552 \\ 
  MIST & 2016 & Provider & fully-contained & 0.7582 & 0.6905 & 0.7228 \\ 
  NLM Scrubber & 2016 & Names & exact & 0.2026 & 0.6847 & 0.3127 \\ 
  NLM Scrubber & 2016 & Names & partial & 0.2781 & 0.9397 & 0.4291 \\ 
  NLM Scrubber & 2016 & Names & fully-contained & 0.2680 & 0.9056 & 0.4136 \\ 
  NeuroNER & 2016 & Names & exact & 0.7927 & 0.7604 & 0.7762 \\ 
  NeuroNER & 2016 & Names & partial & 0.9115 & 0.8744 & 0.8926 \\ 
  NeuroNER & 2016 & Names & fully-contained & 0.8964 & 0.8598 & 0.8777 \\ 
  NeuroNER & 2016 & Patient & exact & 0.8257 & 0.6679 & 0.7384 \\ 
  NeuroNER & 2016 & Provider & exact & 0.7225 & 0.7511 & 0.7365 \\ 
  NeuroNER & 2016 & Patient & partial & 0.8375 & 0.6774 & 0.7490 \\ 
  NeuroNER & 2016 & Provider & partial & 0.8797 & 0.9145 & 0.8967 \\ 
  NeuroNER & 2016 & Patient & fully-contained & 0.8316 & 0.6726 & 0.7437 \\ 
  NeuroNER & 2016 & Provider & fully-contained & 0.8631 & 0.8973 & 0.8798 \\ 
  deid & 2016 & Names & exact & 0.0000 & 0.0000 &  \\ 
  deid & 2016 & Names & partial & 0.1879 & 0.6668 & 0.2932 \\ 
  deid & 2016 & Names & fully-contained & 0.0012 & 0.0042 & 0.0018 \\ 
  Philter & 2016 & Names & exact & 0.1239 & 0.6739 & 0.2093 \\ 
  Philter & 2016 & Names & partial & 0.1752 & 0.9530 & 0.2960 \\ 
  Philter & 2016 & Names & fully-contained & 0.1404 & 0.7637 & 0.2372 \\ 
  CliniDeID & 2006 & Names & exact & 0.7120 & 0.7802 & 0.7446 \\ 
  CliniDeID & 2006 & Names & partial & 0.8175 & 0.8958 & 0.8549 \\ 
  CliniDeID & 2006 & Names & fully-contained & 0.7162 & 0.7848 & 0.7489 \\ 
  CliniDeID & 2006 & Patient & exact & 0.6203 & 0.8735 & 0.7254 \\ 
  CliniDeID & 2006 & Provider & exact & 0.7254 & 0.7430 & 0.7341 \\ 
  CliniDeID & 2006 & Patient & partial & 0.6638 & 0.9347 & 0.7763 \\ 
  CliniDeID & 2006 & Provider & partial & 0.8403 & 0.8607 & 0.8504 \\ 
  CliniDeID & 2006 & Patient & fully-contained & 0.6203 & 0.8735 & 0.7254 \\ 
  CliniDeID & 2006 & Provider & fully-contained & 0.7308 & 0.7486 & 0.7396 \\ 
  MIST & 2006 & Names & exact & 0.9631 & 0.9331 & 0.9479 \\ 
  MIST & 2006 & Names & partial & 0.9914 & 0.9605 & 0.9757 \\ 
  MIST & 2006 & Names & fully-contained & 0.9882 & 0.9574 & 0.9726 \\ 
  MIST & 2006 & Patient & exact & 0.9912 & 0.9184 & 0.9534 \\ 
  MIST & 2006 & Provider & exact & 0.9561 & 0.9355 & 0.9457 \\ 
  MIST & 2006 & Patient & partial & 1.0000 & 0.9265 & 0.9619 \\ 
  MIST & 2006 & Provider & partial & 0.9885 & 0.9673 & 0.9778 \\ 
  MIST & 2006 & Patient & fully-contained & 1.0000 & 0.9265 & 0.9619 \\ 
  MIST & 2006 & Provider & fully-contained & 0.9847 & 0.9636 & 0.9740 \\ 
  NLM Scrubber & 2006 & Names & exact & 0.4709 & 0.6821 & 0.5571 \\ 
  NLM Scrubber & 2006 & Names & partial & 0.5921 & 0.8578 & 0.7006 \\ 
  NLM Scrubber & 2006 & Names & fully-contained & 0.5045 & 0.7308 & 0.5969 \\ 
  NeuroNER & 2006 & Names & exact & 0.8843 & 0.6335 & 0.7381 \\ 
  NeuroNER & 2006 & Names & partial & 0.9565 & 0.6852 & 0.7984 \\ 
  NeuroNER & 2006 & Names & fully-contained & 0.8864 & 0.6350 & 0.7399 \\ 
  NeuroNER & 2006 & Patient & exact & 0.9268 & 0.4653 & 0.6196 \\ 
  NeuroNER & 2006 & Provider & exact & 0.8742 & 0.6692 & 0.7581 \\ 
  NeuroNER & 2006 & Patient & partial & 0.9268 & 0.4653 & 0.6196 \\ 
  NeuroNER & 2006 & Provider & partial & 0.9524 & 0.7290 & 0.8258 \\ 
  NeuroNER & 2006 & Patient & fully-contained & 0.9268 & 0.4653 & 0.6196 \\ 
  NeuroNER & 2006 & Provider & fully-contained & 0.8767 & 0.6710 & 0.7602 \\ 
  deid & 2006 & Names & exact & 0.0000 & 0.0000 &  \\ 
  deid & 2006 & Names & partial & 0.1347 & 0.4555 & 0.2079 \\ 
  deid & 2006 & Names & fully-contained & 0.0013 & 0.0046 & 0.0021 \\ 
  Philter & 2006 & Names & exact & 0.1200 & 0.3799 & 0.1824 \\ 
  Philter & 2006 & Names & partial & 0.2298 & 0.7277 & 0.3493 \\ 
  Philter & 2006 & Names & fully-contained & 0.1303 & 0.4127 & 0.1981 \\ 
  CliniDeID & musc & Names & exact & 0.8062 & 0.8976 & 0.8495 \\ 
  CliniDeID & musc & Names & partial & 0.8539 & 0.9506 & 0.8997 \\ 
  CliniDeID & musc & Names & fully-contained & 0.8194 & 0.9122 & 0.8633 \\ 
  CliniDeID & musc & Patient & exact & 0.8137 & 0.9493 & 0.8763 \\ 
  CliniDeID & musc & Provider & exact & 0.7522 & 0.8446 & 0.7957 \\ 
  CliniDeID & musc & Patient & partial & 0.8323 & 0.9710 & 0.8963 \\ 
  CliniDeID & musc & Provider & partial & 0.8013 & 0.8997 & 0.8477 \\ 
  CliniDeID & musc & Patient & fully-contained & 0.8199 & 0.9565 & 0.8829 \\ 
  CliniDeID & musc & Provider & fully-contained & 0.7679 & 0.8622 & 0.8123 \\ 
  MIST & musc & Names & exact & 0.6935 & 0.4624 & 0.5548 \\ 
  MIST & musc & Names & partial & 0.8226 & 0.5484 & 0.6581 \\ 
  MIST & musc & Names & fully-contained & 0.7903 & 0.5269 & 0.6323 \\ 
  MIST & musc & Patient & exact & 1.0000 & 0.1481 & 0.2581 \\ 
  MIST & musc & Provider & exact & 0.5000 & 0.4394 & 0.4677 \\ 
  MIST & musc & Patient & partial & 1.0000 & 0.1481 & 0.2581 \\ 
  MIST & musc & Provider & partial & 0.6379 & 0.5606 & 0.5968 \\ 
  MIST & musc & Patient & fully-contained & 1.0000 & 0.1481 & 0.2581 \\ 
  MIST & musc & Provider & fully-contained & 0.6034 & 0.5303 & 0.5645 \\ 
  NLM Scrubber & musc & Names & exact & 0.3295 & 0.6237 & 0.4312 \\ 
  NLM Scrubber & musc & Names & partial & 0.4545 & 0.8602 & 0.5948 \\ 
  NLM Scrubber & musc & Names & fully-contained & 0.4034 & 0.7634 & 0.5279 \\ 
  NeuroNER & musc & Names & exact & 0.8598 & 0.8300 & 0.8447 \\ 
  NeuroNER & musc & Names & partial & 0.9186 & 0.8867 & 0.9023 \\ 
  NeuroNER & musc & Names & fully-contained & 0.8750 & 0.8446 & 0.8595 \\ 
  NeuroNER & musc & Patient & exact & 0.6228 & 0.5145 & 0.5635 \\ 
  NeuroNER & musc & Provider & exact & 0.7826 & 0.8120 & 0.7970 \\ 
  NeuroNER & musc & Patient & partial & 0.6667 & 0.5507 & 0.6032 \\ 
  NeuroNER & musc & Provider & partial & 0.8261 & 0.8571 & 0.8413 \\ 
  NeuroNER & musc & Patient & fully-contained & 0.6228 & 0.5145 & 0.5635 \\ 
  NeuroNER & musc & Provider & fully-contained & 0.7971 & 0.8271 & 0.8118 \\ 
  deid & musc & Names & exact & 0.0000 & 0.0000 &  \\ 
  deid & musc & Names & partial & 0.0903 & 0.1408 & 0.1100 \\ 
  deid & musc & Names & fully-contained & 0.0047 & 0.0073 & 0.0057 \\ 
  Philter & musc & Names & exact & 0.1527 & 0.6472 & 0.2471 \\ 
  Philter & musc & Names & partial & 0.2291 & 0.9707 & 0.3707 \\ 
  Philter & musc & Names & fully-contained & 0.1726 & 0.7313 & 0.2792 \\ 
   \bottomrule
\end{tabular}
\endgroup
\caption{Auto-generated wide table of timing results} 
\label{table:name-fully-contained-results}
\end{table}
